# Supplementary material for: In vivo nuclear capture and molecular profiling identifies Gmeb1 as a transcriptional regulator essential for dopamine neuron function
Source: Nat Commun. 2019 Jun 7;10:2508. doi: 10.1038/s41467-019-10267-0 (PMC6555850; doi:10.1038/s41467-019-10267-0)
Supplement: Supplementary file 5 — Supplementary Data 1-8 [file 41467_2019_10267_MOESM5_ESM.xlsx]

## Sheet: Supplementary Data 1
Supplementary Data 1
List of the 107 mDA-enriched genes
Criteria:	P-value < 1e-3, RPKM>1 and mDA/Exc and mDA/VIP and mDA/PV > 4
GENE	HA+	DA1	DA2	HA-	VIP1	VIP2	Exc1	Exc2	PV1	PV2
Th	1434.34	2423.92	2991.78	19.34	0.24	0.84	0.15	0	0.81	2.05
Fkbp11	49.89	47.35	57.86	10.83	0.82	0.8	0.21	0.18	2.11	5.88
Hmox1	12.89	41.53	41.08	1.66	0.37	0.88	1.57	0.69	0.46	0.53
Trpv1	7.67	2.92	3.06	0.24	0.17	0.06	0.18	0.25	0.1	0
Hfe	7.21	17.78	13.58	1.42	0.19	0.24	0.43	0.21	0.1	0.13
Derl3	34.94	54.93	46.62	1.01	1.28	3.13	2.01	1.81	1.31	1.21
Ifi35	26.24	38.91	23.75	2.68	2.02	1.01	1.05	0.5	5.02	3.39
Lpl	12.41	33.7	39.88	1.39	0.61	0.57	4.57	5.06	3.33	6.48
Il13ra1	17.22	25.87	32.23	3.12	0.57	0.58	0.08	0.03	0.1	0.08
Avpr1a	3.57	4.85	9.35	0.61	0	0	0	0.09	0.05	0
Ddc	520.93	537.4	659.09	32.58	1.28	0.39	0.47	0	0.28	0.35
Atp2a3	11.89	9.28	7.44	2.28	0.03	0.08	0.1	0.03	0	0.19
Ntn1	30.86	15.96	21.6	2.78	2.03	1.67	0.77	0.73	1.21	1.68
Erap1	8.44	9.6	7.95	1.3	0.84	0.62	1.66	1.02	1.09	1.12
Slc6a3	666.97	745.82	923.06	12.13	0	0	0	0	0	0
Klhl1	39.07	44.9	56.39	8.33	0.24	0.18	1.9	1.11	0.59	0.47
Sdc2	134.05	132.22	185.8	33.43	7.31	7.18	9.27	6.19	1.69	2.71
Sdf2l1	95.88	181.41	113.86	7.42	3.51	9.49	4.74	4.51	2.38	2.31
Sncg	111.05	194.84	180.7	23.16	2.16	0.46	0	0	0.15	0.09
Anxa1	42.12	30.66	50.39	3.15	0	0.07	0	0.23	0.45	0.12
Slc18a2	522.42	620.42	802.48	27.43	4.2	4.26	4.75	3.92	5.07	5.58
Slc16a3	13.21	13.38	15	1.41	2.46	0.96	1.49	1.79	1.97	1.48
Nfkb2	4.66	4.38	2.04	0.95	0.31	0.12	0.24	0.41	0.33	0.46
Ddit3	140.81	309.62	246.99	24.61	31.64	29.64	20.44	24.52	51.28	44.24
Avil	16	34.36	26.89	0.44	0.61	2.05	1.55	1.39	0.4	0.33
Oprk1	56.8	82.24	111.21	6.94	1.55	1.19	4.1	3.14	0.15	0.35
Atf3	23.97	65.21	40.85	0.33	0.13	0.05	0.07	0.26	0	0.32
Lmx1a	9.51	9.29	11.39	1.45	0	0.03	0	0	0	0
Hspa5	1277.12	1917.4	1892.79	203.84	41.6	81.71	91.19	83.5	55.55	53.88
Chac1	46.54	62.29	49.3	6.3	5.27	4.89	4.16	3.39	6.59	7.9
Ntsr1	36.62	34.87	46.97	2.22	0.42	0.26	2.08	1.69	0.09	0.27
Cks1b	9.83	13.4	10.04	2.08	0.93	0.88	1.07	0.85	1.41	1.61
Tacr3	51.07	81.32	112.79	5.81	0.02	0.07	0.15	0.3	0.81	1.02
Kif12	5.37	11.38	8.36	0.15	0	0	0	0	0	0
Bnc2	16.55	14.59	20.02	2.42	0.06	0	1.41	0.77	0.36	0.43
Dmrtb1	8.99	10.09	11.87	1.78	0	0	0.22	0	0	0
Sesn2	34.96	63.39	55.44	6.03	2.5	2.22	1.93	1.72	3.33	3.22
Fam114a1	8.64	15.03	12.32	1.44	1.42	1.65	0.1	0.23	1.37	2.27
Slc10a4	234	281.6	331.43	4.98	0.39	0.53	0	0	0.03	0
Uncx	3.27	4.24	2.65	0.6	0.03	0	0	0	0.06	0
Usp18	13.1	41.96	13.42	2.43	0.11	0.16	0.08	0	0	0.13
Ret	196.2	81.04	137.17	11.4	2.99	3.81	0.21	0.12	1.9	3.3
Chrna6	282.95	204.31	298.84	6.25	0.04	0.07	0.1	0.13	0.04	0.05
Chrnb3	75.48	88.43	112.21	1.6	0.07	0.1	0.83	0.93	0.08	0.17
Fgf20	5.37	11.7	6.1	0.23	0	0	0	0.25	0	0
Cngb1	5.16	1.84	2.05	1.21	0.04	0.08	0.06	0	0	0.03
Jhy	2.97	2.63	3.67	0.59	0.12	0.33	0.84	0.04	0.39	0.02
Drd2	78.9	37.58	48.6	6.65	1.89	1.59	0.3	0.41	0.3	0.54
Trib3	14.47	22.78	22.86	0.87	0.14	0.2	0.08	0	0.53	0
Styk1	10.13	5.02	10.21	0.43	0.15	0.06	0.1	0	0	0
Gstt2	10.58	6.48	10.15	1.47	0.14	0.42	1.19	0.46	0.82	1.52
Rtp4	17.66	23.12	8.05	3.61	0.37	0.48	0.19	0	1.02	0.7
Npbwr1	5.11	5.06	7.23	0.96	0.03	0.03	0.59	0.47	0	0.02
Ifit1	24.25	67.05	23.39	2.89	0.65	1.9	1.43	1.09	0.92	1.11
Fam167a	7.15	11.9	8.94	0.61	1.36	2.13	0.38	0.44	0	0
Foxa1	6.42	8.06	6.14	0.51	0	0	0	0	0	0
Gadd45a	22.12	60.84	17.7	4.86	1.77	1.36	5.12	4.79	3.14	3.44
Ano2	3.79	9.27	8.52	0.48	0.44	0.39	0.46	0.35	0	0.13
Gdf5	1.92	4.55	3.67	0.14	0	0	0.06	0	0.11	0
Pbx3	41.24	38.96	48.57	9.36	8.63	6.73	2.38	2.44	1.24	1.72
Angptl6	47.77	57.8	42.76	6.92	1.46	2.12	3.93	2.39	2.41	2.32
Lmx1b	15.98	6.03	10.68	1.34	0.01	0.07	0.06	0	0.05	0
Vill	50.05	41.17	43.37	3.23	2.4	1.85	15.95	11.14	0.77	0.49
En2	11.14	5.65	6.71	0.58	0.04	0	0	0	0	0
Fgl2	15.54	14.3	16.73	1.19	0.02	0.12	0.08	0.1	0.06	0.1
Ccdc67	2.32	2.84	2.84	0.25	0.17	0.07	0	0.09	0.16	0.12
Thbs1	3.4	3.44	6.08	0.76	0.16	0.28	0.38	0.2	0.79	0.63
Dlk1	161.25	664.41	446.43	19.5	0.03	0.07	0.26	0.15	0	0.23
Prima1	12.84	10.63	8.12	1.15	0.31	0.23	0.84	0.31	0.7	0.28
Gucy2c	33.17	29.25	34.39	2.11	0	0	0.08	0.06	0.09	0
Vwce	8.82	3.65	3.9	0.3	0.78	0.26	0.41	0.32	0.14	0.11
Cnpy1	90.93	150.61	93.86	3.73	0	0.06	0	0	0.08	0.22
Wdr89	6.71	6.33	2.66	1.47	0.35	0.28	0.66	0.37	0.79	0.72
Fam179a	35.39	13.13	15.72	8.07	1.51	0.87	1.35	0.96	2.38	2.38
Ttc6	19.7	10.97	10.72	0.68	0.02	0	0.1	0.17	0.02	0
Lix1	32.55	34.36	40.34	4.49	1.34	1.6	2.86	2.64	0.43	0.67
Stbd1	4.24	22.85	18.35	0.37	0.11	0.47	1.58	1.5	0.5	0.65
Cyb5r2	3.93	3.26	3.94	0.12	0.05	0.07	0.16	0.09	0	0
Ndnf	11.71	21.49	13.62	1.56	0.15	0.1	0.9	0.39	0.15	0.16
Ntf3	31.92	39.71	58.22	0.77	0	0.22	0.57	0.1	0.95	0.54
Slc35d3	5.79	8.43	10.8	0.99	0.19	0.14	0	0.05	0.19	0.14
Sv2c	21.71	64.81	69.16	2.11	1.15	1.75	4.92	3.51	2.73	4.71
Ghsr	5.06	5.01	6.8	0.58	0.01	0	0.1	0	0	0
Casr	2.38	6.39	4.95	0.26	0	0.03	0	0	0	0
Sh2d6	21.65	41.4	24.44	1.74	0.77	0.4	0.26	0.38	0.53	0.13
C130021I20Rik	52.22	71.83	66.12	3.49	0	0	0	0	0	0
Aldh1a1	331.34	281.15	456.93	12.65	0.99	1.1	1.43	1.04	0.6	0.89
Ghr	41.86	36.07	39.51	8.61	10.47	9.5	9.54	11.88	4.32	4.59
Cndp1	2.11	7.78	6	0.09	0.06	0.08	0.13	0.14	0.76	0.76
Ldoc1	6.81	10.75	12.88	0.51	1.21	0.71	0.22	0.19	0.09	0.12
En1	23.64	22.47	24.93	1.06	0.05	0	0	0.06	0	0
Gm5868	7.88	1.91	2.68	1.03	0.14	0	0.11	0	0	0
Slc39a4	17.98	28.04	37.73	1.88	0	0.04	0	0	0.05	0
Cyp26b1	3.54	2.7	4.46	0.39	0.14	0.08	0.39	0.72	0.03	0.18
Syne2	149.66	167.12	129.26	17.59	3.86	3.2	5.05	4.26	8.68	6.53
Npw	17.41	9.91	9.04	0.61	0	0	0.77	0	0	0
23239	86.83	81.5	61.48	8.9	0	0	0	0	0	0
23245	216.77	240.89	165.58	17.15	0	0	0	0	0	0
Gm2974	4.11	3.82	4.01	0.93	0.28	0.43	0.56	0.75	0	0.17
B3gnt7	1.84	2.1	4.91	0.38	0.37	0.32	0.28	0.29	0.09	0.09
Btc	2.64	2.37	3.39	0.23	0.16	0.24	0	0.22	0	0.05
2610028E06Rik	3.74	2.21	3.22	0.41	0.04	0	0	0.18	0.1	0.09
Gm11454	2.63	5.39	3.52	0.51	0	0	0	0	0.18	0
C230014O12Rik	6.52	6.03	6.57	0.49	0.17	0.37	1.25	1.8	0	0.03
BC039771	2.57	4.14	3.63	0.39	0.42	0.44	0.44	0.32	0.27	0.44
Gm3512	4.16	7.64	4.65	0.58	0.71	0.64	1.03	0.46	0.85	1.24
Foxa2	10.43	13.91	5.56	1.22	0	0	0	0	0	0

## Sheet: Supplementary Data 2
Supplementary Data 2
List of the 287 HA+ enriched genes that are not significantly enriched in comparison to cortical neurons
Criteria:	P-value < 1e-3, RPKM>1 and mDA/Exc or mDA/VIP or mDA/PV <= 4
GENE	HA+	DA1	DA2	HA-	VIP1	VIP2	Exc1	Exc2	PV1	PV2
Itga5	2.25	1.51	0.48	0.29	1.59	1.2	2.19	2.18	3.72	4.46
Hk2	4.76	0.88	0.61	0.63	0.48	0.34	0.79	0.09	0.04	0.22
Txnrd3	11.81	6.47	3.86	2.4	0.53	1.2	1.34	0.53	1.68	1.12
Sync	3.68	3.57	0.81	0.7	2.45	1.68	1.55	2.25	0.83	0.83
Marveld3	5.75	5.84	7.51	0.25	0.69	1.97	1.24	0.99	0.24	0.74
Kcnh6	2.81	3.79	2.56	0.59	1.46	0.83	1.9	1.59	2.18	2.36
Stat6	12.07	10.58	9.02	1.29	2.35	0.91	6.47	10.83	8.69	8.36
Rpl3l	3.37	0.62	0.6	0.25	0	0	0.14	0.5	0.85	0.68
Ccdc65	18.8	9.28	8.55	3.73	3.89	4.16	3.76	5.62	4.65	8.07
Cryba2	2.77	1.1	0.88	0.5	0	0.14	0	0.17	0	0.11
Met	3.54	0.18	0.58	0.77	1.1	1.5	1.46	2.12	0.04	0.65
Taf7l	1.71	2.12	2.06	0.34	0.61	0.25	1.99	1.6	0.97	0.96
Optc	7.94	0.83	0.99	0.69	1.47	1.17	0.25	1.01	1.32	1.56
Tsacc	11.89	12.68	10.04	2.39	2.73	1.99	5.32	3.58	2.14	1.5
Cfap161	3.84	0.76	0.85	0.41	0.02	0.07	0	0.04	0.19	0.57
Etv5	45.44	67.79	53.94	6.72	38.67	34.32	40.37	36.8	19.74	30.78
Notch4	7.04	1.36	0.22	1.22	3.25	2.06	2.49	2.27	3.79	2.8
Lama5	46.55	20.74	25.58	8.96	35.93	29.23	2.6	1.06	1.06	2.56
Cadps2	76	40.41	58.94	12.17	14.26	20.88	25.97	26.9	4.82	8.05
Crhr1	38.99	29.76	23	9.41	7.79	4.89	26.13	20.21	1.37	2.37
Med11	9.98	14.83	9.7	1.94	5.11	6.59	2.52	2.5	2.69	3.43
Vip	114.27	35.85	46.42	3.94	858.69	749.47	0.68	0.66	0.57	1.06
Mrln	5.84	2.56	1.99	0.95	0.33	0	0	0	0.32	0
1700040L02Rik	3.47	4.33	5.95	0.56	0.1	0	0.48	0.41	0.6	0.86
Glt8d2	10.98	11.31	9.95	0.62	2.95	3.9	22.52	22.47	3.35	3.04
Flt4	3.15	0.25	0.84	0.36	0.05	0.03	0.02	0.04	0.04	0.06
Rasgef1c	11.18	4.46	5.73	2.01	2.86	1.8	15.11	11.65	2.64	3.18
Atp6v1c2	4.26	2.1	1.17	0.57	1.06	0.31	1.7	1.79	0.45	0.48
Aurkb	1.77	0.83	0	0.18	0	0	1.03	0.8	1.33	0.57
Pcsk1	37.96	33.45	40.63	5.21	27.66	25.42	23.07	28.11	1.56	2.77
Iqgap2	5.75	2.26	1.76	1.24	1	0.86	8.99	7.29	43.57	36.37
Crhbp	32.9	25.74	32.47	7.68	0.68	0.84	0.88	0.6	15.93	24.23
Cenpk	5.78	1.39	1.8	1.19	0.31	0.16	0.65	0.95	0.41	0.07
Itih4	3.18	0	0	0.45	0	0.12	0	0.21	0	0.1
Chrna2	5.49	0.15	0.4	1.1	0.21	0.13	1.07	1.3	0.07	0.06
Fgf17	4.1	1.03	1.31	0.2	0.53	0.17	0.44	0.37	0.66	0.59
Shcbp1	2.33	0.16	0.6	0.15	0.12	0.18	0.34	0.35	0.29	0.14
Col14a1	6.42	3.93	5.01	0.8	1.85	1.33	0.31	0.29	0.76	0.71
Gtse1	2.74	2.04	0.8	0.12	0.16	0.24	0	0.14	0.41	0.37
Nckap1l	4.86	2.9	1.46	0.9	0.4	0.17	1.01	1.42	0.13	0.21
Cldn1	6.3	10.56	14.72	0.9	6.16	6.15	0.81	0.46	1.24	2.05
Pdia5	22.77	34.2	34.72	5.31	3.92	2.6	10.11	13.93	2.32	1.78
Chaf1b	6.99	4.44	1.64	0.61	0.18	0	0.23	0.18	0.13	0.03
Cela1	2.21	2	2.24	0.31	2	1.73	0.19	0.7	1.03	0.27
1700010I14Rik	1.94	3.09	2.65	0.36	0.44	0.53	0.28	0.14	1.27	1.52
Satb1	24.96	25.57	20.51	5.26	50.95	53.63	78.2	108.23	178.8	191.44
Tspo2	2.75	0	0	0.1	0.08	0.06	0	0.12	0.04	0.05
Lama3	4.87	2.01	3.12	0.99	19.51	4.92	1.29	1.67	9.74	8.9
H2-M5	13.5	1.78	2.44	2.39	4.31	4.71	1.25	2.74	0.89	0.31
Gm9750	1.23	0.1	0.02	0.16	0.13	0.05	0.07	0.25	0.18	0.11
Fam111a	2.43	0.71	0.15	0.4	1.07	1.94	1.04	0.57	0.16	0.2
Cst6	2	1.45	1.27	0.33	0.25	0.24	0.55	0.53	0.15	0.32
Rcor2	4.17	1.94	1.78	0.16	5.3	3.78	13.9	13.45	4.01	3.57
Efhc2	3.2	1.6	1.98	0.38	0.86	1.06	0.92	0.59	0.24	0.3
Kazald1	7.85	9.91	1.93	1.71	2.14	1.85	1.62	1.3	3.34	3.85
Pfkfb1	3.76	0.38	1.99	0.64	2.04	1.63	2.33	1.19	1.31	2.23
Casp1	3.28	1.02	0	0.67	0.34	0.19	0.79	0.51	0	0.05
Mdh1b	2.47	0.84	0.73	0.39	0.26	0.5	0.86	1.11	0	0.36
Slc9a2	1.35	0.45	0.11	0.18	1.57	1.49	0.33	0.6	0.17	0.26
Sec16b	4.74	1.18	0.18	0.29	0.29	0.36	3.03	2.57	0.42	0.36
Cenpf	1.68	0.11	0.12	0.22	0.11	0.1	0.08	0.11	0.07	0.06
Ucma	4.96	0.4	0.46	0.95	0.09	0	0.61	0	0	0.11
Nr4a2	69.08	87.38	62.47	4.05	6.29	6.26	27.82	44.15	2.84	6.47
Galnt3	1.58	2.04	2.24	0.25	0.5	0.87	5.27	7.4	0.26	0.22
Creb3l1	5.1	2.78	3.79	0.38	3.64	3.15	0.06	0.34	0.09	0.32
Fam210b	39.95	53.4	40.36	7.57	4.05	4.87	1.25	1.51	11.68	14.13
Prss12	10.15	7.66	3.83	2	0.61	1.04	6.45	7.58	4.14	4.97
Pdgfc	3.85	3.22	4.44	0.64	1.24	0.75	4.26	4.66	0.39	0.93
Riiad1	11.24	4.4	6.42	2.54	2.16	2.05	1.95	1.06	2.28	3.27
Murc	2.57	0.04	0	0.48	1.49	1.59	3.86	3.01	1.51	1.22
Tctex1d1	1.86	0.59	2.48	0.12	0.33	0.33	0.31	0.39	0.94	0.58
Gpn2	10.26	7.62	6.21	2.46	3.7	3.48	4.57	3.58	3.62	3.22
Hes3	1.77	0	0.03	0.22	0.08	0.06	0.29	0.25	3.76	2.88
Pi4k2b	1.66	0.82	1.14	0.31	1.01	2.13	1.8	2.45	0.33	0.79
Afm	1.85	0.88	0.72	0.26	0.12	0.12	0.07	0	0	0
Chek2	6.48	2.17	2.84	0.73	0.14	0.3	0.26	0.5	0.71	0.78
Nobox	1.64	0.2	0	0.33	0	0	0.14	0	0.06	0.04
4921507P07Rik	2.27	1.68	0.44	0.27	1.59	1.61	1.11	1.95	0.88	1.15
Arhgap25	2.6	0.29	0	0.39	0.48	0.43	5.31	8.14	0.44	0.82
Grip2	76.89	96.36	104.11	14.18	19.43	18.98	7.38	7.6	48.98	34.03
Mug2	1.13	0.19	0.06	0.07	0.01	0	0	0	0	0
Pik3c2g	2.14	1.61	1.66	0.17	0.29	0.08	0	0.06	0.03	0
Pycard	5.66	1.59	2.09	0.96	2.42	2.43	2.22	1.26	3.46	3.07
Tnmd	3.42	0.87	2.07	0.25	0.05	0	0.22	0.19	0.09	0.23
Srpx2	19.92	12.61	14.49	3.9	0.03	0.12	0.13	0.44	5.47	5.04
Vegfd	3.01	0.72	0.05	0.16	1	1.68	2.48	2.09	0.91	0.34
Adrb3	3.05	8.72	4.56	0.51	1.04	1.34	4.85	3.86	3.3	4.1
Sfrp1	3.64	0.55	0.32	0.51	0.49	0.44	0.93	1.07	0.39	0.74
Hpgd	5.75	3.46	4.92	0.97	0.45	0.38	0.77	0.66	0	0.22
1700012B09Rik	2.54	0.88	0.67	0.54	0	0.29	0.23	0	0	0
Panx1	22.19	10.84	12.11	5.03	6.24	10.14	6.52	3.71	5.17	5.65
Trpc6	40.95	31.15	44.56	1.98	9.91	11	4.02	3.66	0.48	0.95
Plscr1	2.04	1.56	1.08	0.39	0.04	0	0	0	0	0
Mapkapk3	7.05	2.14	2.62	1.5	3.79	4.11	1.09	0.54	1.09	0.93
Palmd	21.91	16.96	20.03	5.35	1.85	1.32	16.81	15.99	0.84	0.96
Upb1	7.51	3.18	2.04	1.22	0.19	0.33	0.26	0.15	0.14	0.07
Prss35	10.01	2.04	1.75	2.32	0.92	1.03	2.55	2.23	1.8	1.12
Atp2c2	2.56	2.45	2.14	0.1	0.37	0.06	0.36	0.19	0.04	0.05
Plcg2	6.92	3.9	7.94	0.6	1.71	2.02	0.17	0.12	0.17	0.21
Tjp3	1.47	0.2	0.31	0.21	0.31	0.12	0.05	0	0.08	0.2
Igsf6	3.13	0.3	0.38	0.62	5.35	3.22	3.91	3.82	3.29	2.28
Impg2	2.7	0.18	0.13	0.37	2.2	2.13	2.81	2.37	0.82	1.06
Chrna5	5.8	2.64	4.06	0.57	7.98	9.65	1.23	0.61	0.15	0.25
Ggta1	4.88	0.89	1.7	0.99	0.6	0.6	0.13	0.11	0.07	0.28
Krt25	1.02	0.75	0.34	0.17	0.2	0.24	0.52	0.46	0.29	0.04
Tfb1m	10.01	7.3	8.9	2.29	2.71	2.48	4.11	3.88	2.26	3.64
Inhbb	6.7	2.29	1.92	1.58	0.42	0.72	0.92	0.67	0.03	0.11
Grhl3	1.76	0.27	0.03	0.35	0.2	0.43	0.52	0.63	5.7	9.39
Map4k1	9.4	4.39	2.3	1.08	0.49	0.38	1.78	2.03	1.36	1.17
Adam32	3.97	0.29	0.04	0.8	3.35	2.6	2.23	1.95	2.31	1.8
Slc25a43	5.05	2.53	1.64	0.53	1.92	1.27	0.58	0.72	0.97	0.91
Neurod6	4.47	9.98	18.36	0.46	4.36	4.17	34.09	24.57	3.11	5.08
Dnajc22	3.37	0.15	0.24	0.21	0	0.12	0	0	0	0
P3h2	3.26	0.9	0.87	0.28	5.72	5.97	3.6	5	13.26	11.92
C1rl	1.12	0.29	0.64	0.11	0.08	0.22	0.29	0.21	0.32	0.08
Atf5	5.88	2.98	3.31	0.36	7.29	8.06	1.06	0.43	1.99	3.46
3930402G23Rik	2.86	1.11	1.23	0.11	0.11	0	0.26	0.35	0	0
Chad	2.34	0.07	0	0.2	0.08	0	0	0.08	0.07	0.05
Rreb1	130.86	116.6	126.27	29.01	13.53	9.77	35.69	32.9	8.22	11.45
Zfp750	3.78	1.02	2.47	0.8	0.78	1.44	1.76	1.54	1.59	1.1
Uts2r	1.2	4.29	3.7	0.19	5.5	3.59	0	0	0.22	0
2017-03-04	11.04	27.58	20.18	1.76	13.76	11.83	7.27	6.82	4.3	5.94
Oxld1	16.46	13.34	7.63	3.92	2.18	2.83	2.25	1.14	6.32	5.75
Txlnb	3.03	0.99	1.07	0.36	1.15	0.78	0.52	0.6	0.53	0.33
Arhgap11a	1.71	0.82	0.35	0.14	0.22	0.34	0.73	0.51	0.49	0.62
C1galt1	2.39	0.88	0.4	0.27	2.55	3.58	3.13	1.94	0.95	1.45
Gm5436	2.72	1.75	0.88	0.58	1.06	1.18	0.33	0.58	0.85	1.02
0610009L18Rik	5.38	1.4	0.17	1.19	4.35	4.97	2.99	3.01	5.06	4.69
Kcns3	20.79	18.61	24.46	3.73	1.94	2.17	0.66	0.48	24.44	17.59
Col6a6	1.67	0.53	0.48	0.09	0.7	0.68	0.2	0.16	0.24	0.06
Gm8399	2.23	4.01	3.6	0.21	0.36	0	0.35	0.41	0	0.93
4933427E11Rik	2.33	0.23	0	0.28	1.08	0.63	1.63	0.95	0.85	1.66
Prlhr	1.2	0.05	0.41	0.21	0.2	0.12	0	0	0	0
Arhgef37	2.46	0.97	0.23	0.5	0.85	1.4	0.95	0.96	4.72	4.67
4933411O13Rik	7.46	0.67	0.73	0.23	5.21	6.84	6.39	7.36	5.19	1.64
Fpr1	3.86	0	0.39	0.25	1.17	1.58	1.35	0.58	0.94	0.76
Gsg1l	18.97	5.57	8.28	4.18	2.07	2.48	22.81	19.32	5.27	8.43
Usp27x	5.8	1.11	0.79	1.1	3.21	2.3	2.25	2.34	0.9	1.7
Ccbe1	1.74	0.07	0.05	0.26	2.18	1.88	9.97	7.4	2.33	1.44
Lrrc75a	5.08	2.58	2.73	0.66	3.52	3.54	6.13	6.94	1.92	2.17
Ddit4l	3.27	0.14	0	0.24	3.04	4.51	16.76	7.7	1.74	2.59
Krt1	1.07	3	0.54	0.13	1.35	1.41	0.42	0.15	0.2	0.43
Cd24a	9.24	6.06	7	1.46	6.82	7.15	3.01	3.19	1.77	2.14
Neurod4	1.73	0	0.01	0.19	0.15	0.06	0.48	0.41	0.15	0.09
Olfr1417	3.3	0.56	1.12	0.37	1.54	2.24	1.44	1.5	2.27	3.14
Ccdc125	2.43	0.11	0.13	0.16	0.36	0.62	0.19	0.28	0.34	0.3
Catsperg1	10.83	3.44	4.25	2.45	5.61	6.6	4.29	3.58	0.15	0.31
Fam109b	2.85	0.43	0.1	0.35	0.28	0.2	0.27	0.18	0.62	0.25
2610318N02Rik	3.68	0.96	0.78	0.27	0.2	0	0.59	0.2	3.34	3.29
Slc9b1	3.47	0.42	1.78	0.46	1.39	1.89	3.69	1.66	2.31	1.93
Ch25h	2.72	0.83	0.87	0.5	0.14	0	0.33	0	2.38	1.46
Prkca	24.36	12.65	13.01	4.92	63.4	57.88	80.61	61.91	108.29	87.51
Pcdhb11	4.34	1.52	2.01	0.98	2.49	3.92	2.51	4.24	3.53	2.89
Gm9885	1.9	2.11	1.32	0.15	1.58	1.44	1.66	1.65	1.54	2.55
5830454E08Rik	6.57	4.35	7.58	1.49	4.21	3.8	2.12	1.26	0.53	2.96
Smarca5-ps	2.32	0	0.1	0.13	0.48	0.19	0.05	0	0.12	0.06
A830005F24Rik	7.51	6.41	7.5	0.45	0.59	1.06	0.19	0.33	1.79	2.62
Tll1	2.24	4.01	5.78	0.26	0.62	0.39	0.38	0.38	4.28	3.76
Pnma1	10.32	3.62	3.46	0.69	1.2	1.01	2.3	1.65	1.59	1.55
Zfp647	12.74	3.28	4.1	1.04	2.03	2.58	0.64	1.1	2.08	1.66
9330161L09Rik	8.2	0.2	0.43	0.69	8.89	3.85	3.78	2.97	5.8	7.75
Clca3a1	1.48	0.36	0.42	0.27	0.2	0.18	1.22	0.91	0.12	0.16
Pard6g	7.93	3.29	1.4	1.75	3.82	3.82	0.83	1.23	1.81	1.61
Gm9996	1.99	4.19	2.3	0.38	1.75	1.7	3.5	2.59	1.12	3.28
Gm12500	2	0.99	0.53	0.17	0.19	0.05	0.07	0.12	0.19	0.5
BC043934	1.52	0	0.06	0.2	0.23	0	0	0	0	0.09
ENSMUSG00000056552	1.52	0.14	0.44	0.07	0.61	1.21	0.91	0.57	1.07	0.77
Pou3f4	4.77	6.09	5.28	0.58	9.32	8.33	0.63	0.54	0.21	1.05
Gja5	1.33	2.04	1.63	0.18	1.34	1.47	1.95	1.68	1.61	1.1
Lepr	16.48	7.78	9.1	2.16	0.59	0.48	4.74	5.1	1.08	0.48
Chsy3	3.16	0.54	0.55	0.66	11.22	10.44	15.53	11.88	5.46	6.01
Syt17	27.96	84.76	68.72	5.15	21.83	28.72	44.74	33.67	13.99	15.93
Frem1	7.13	4.02	6	1.47	19.69	24.87	1.83	1.19	0.14	0.13
Ube2nl	5.36	1.72	0.61	0.87	1.89	4.9	17.8	16.66	6.83	7.12
1500035N22Rik	3.85	0.71	1.41	0.41	1.22	1.01	5.63	6.3	3.98	2.18
Atp8b4	1.24	0.57	0.88	0.12	0	0	0	0.04	0	0
Xcr1	1.02	0.1	0	0.07	0.23	0.25	0.23	0.08	0.25	0.17
Myl4	4.38	1.95	2.5	0.54	3.24	3.33	5.56	3.63	2.16	2.54
Gm10101	1.05	0.45	0.63	0.11	0.24	0.22	0.15	0.09	0.67	0.23
ENSMUSG00000061864	15.28	19.47	16.12	3.62	91.15	110.52	12.05	13.37	75.54	66.56
Olfr99	3.78	0.27	0	0.38	0.07	0	0.42	0.14	0.14	0.51
Wisp3	6.28	0.77	0.82	0.95	3.71	3.43	0.94	0.45	2.9	2.14
3300002I08Rik	2.4	5.79	7.09	0.48	6.04	6.55	5.53	5.68	3.73	4.84
1700112E06Rik	5.22	2.22	2.49	0.49	0.18	0	0	0.18	1.12	0.09
Snora61	19.54	0.06	1.5	4.8	10.7	9.78	3.09	6.52	7.83	4.25
Zfp979	2.07	1.52	1.96	0.42	0.11	0.16	0	0.07	0.39	0
Gm5121	2.26	0.59	0.3	0.04	0.23	0.25	0.3	0	0	0.11
Ninl	9.06	1.67	1.97	2.14	1.16	1.83	4.97	6.9	5.96	4.04
Gm10244	2.94	2.21	1.3	0.43	1.79	0.47	0.87	1.33	3.28	3.05
ENSMUSG00000068979	17.81	4.7	3.16	4.08	19.77	26.86	35.24	29.51	4.41	5.48
ENSMUSG00000069367	3.38	1.61	1.79	0.6	0	0	0	0	0	0
Fv1	4.15	5.09	4.9	0.73	3.45	6.87	7.12	6.44	12.18	9.1
ENSMUSG00000070632	3.58	8.08	6.06	0.59	5.66	7.57	4.18	5.54	4.83	5.73
ENSMUSG00000071269	3.92	0.76	1.31	0.84	0	1.55	0	0	0	0
ENSMUSG00000071476	1.24	0.54	0.98	0.23	0.54	0.69	0.3	0.69	1.55	0.79
Cfap44	13.14	4.6	4.77	3	0.61	1.34	10.39	13.59	1.02	1.6
ENSMUSG00000071690	2.58	0.14	0	0.24	0.16	0	0	0	1.2	0.76
ENSMUSG00000072548	1.24	0.54	0.98	0.23	0.54	0.69	0.3	0.69	1.55	0.79
Gm7457	2.27	0.35	0.15	0.36	1.04	1.17	2	1.14	7.83	6.24
Gm10420	1.22	0.67	0	0.18	0	0.55	0.34	0	0.22	0.13
9330160F10Rik	3.83	4.56	2.75	0.72	1.08	0.88	1.61	1.38	2.23	1.63
4930599N23Rik	2.86	1.21	0.72	0.43	0.33	0.12	0.31	0.51	0.58	0.15
Lrp8os2	5.84	5.9	1.63	0.6	2.48	1.45	2.93	3.23	3.42	2.8
ENSMUSG00000073822	3.16	0.78	0.5	0.51	5.37	5.74	3.28	2.99	4.03	3.17
ENSMUSG00000074000	2.63	5.5	5.9	0.09	0.32	0.26	1.22	1.49	0.88	1.28
ENSMUSG00000074075	5.82	1.34	2.62	0.93	0.94	0.89	0.42	0.72	0.93	0.97
Kcnd3os	3.31	2.76	2.38	0.5	6.9	6.25	9.5	8.97	0.81	2.1
Pate2	2.56	0.33	1.36	0.2	0.6	0.81	0.86	1.27	1.1	1.41
ENSMUSG00000074822	12.3	13.55	14.2	1.36	5.01	4.31	2.09	1.34	7.43	6.76
Mir670hg	7.46	3.74	5.92	1.65	34.86	41.65	0.53	0.6	1.36	0.88
4930431P03Rik	1.56	0.78	1.78	0.08	0.09	0	0	0	0	0
9430097D07Rik	5.19	1.34	2.04	0.89	2.98	1.73	2.22	2.21	7.72	8.78
ENSMUSG00000075529	3.64	0.09	0.23	0.27	0.2	0.34	0.14	0.26	0.38	0.52
Gm13262	1.08	0	0.11	0.17	0.68	0.34	0.44	0.43	0.79	0.53
Gm17151	17.99	5.29	2.42	2.29	0.78	2.01	1.8	2.31	1.51	0.7
Ighg2c	4.38	2.95	0.47	0.28	0	0	2.96	3.14	0.62	0.96
ENSMUSG00000076648	17.57	1.91	1.76	2.01	0	0	0	0	0	0
Gm12184	5.02	5.79	5.39	1.14	54.9	66.4	51.71	36.08	18.11	30.39
ENSMUSG00000078284	1.83	0.19	0	0.38	0	0	0	0	0	0
Gm17382	2.33	3.19	1.86	0.22	0.25	0	0.52	1.01	0.98	0.86
Gm6374	11.09	2.17	4.28	1.81	1.19	4.01	10.17	8.55	4.02	2.28
ENSMUSG00000079399	7.46	1.63	1.27	1.29	0	0.4	0	0	0	0.15
Col4a3	1.45	0.38	0.67	0.11	0.32	0.22	0.08	0.21	0.1	0.12
ENSMUSG00000079609	1.3	0.54	0.32	0.19	1.22	1.59	1.22	1.92	0.54	0.82
Gm12297	6.24	0.87	0.35	1.43	3.49	3.67	0.31	0	0	0
Gm14048	1.09	8.52	8.36	0.16	3.15	3.08	5.41	3.43	1.66	2.79
Gm5913	1.45	0.65	0.63	0.26	0.06	0.25	0	0.13	0.09	0.35
Gm13529	4.72	0.64	1.26	1.07	0	0	0	0	0	0
Gm15455	1.59	0.47	0.14	0.14	0.65	0.83	0.32	1.01	0.94	0.81
Spcs2-ps	2.81	1.3	1.79	0.54	0.12	0.32	0.29	0	0.24	0.14
Gm14442	2.29	0.08	0.32	0.28	0.25	0.37	0.36	0.05	0	0.2
Zfp389	5.62	1.9	3.46	0.54	0.79	0.98	0	1.37	0.77	0.59
Gm9378	8.28	3.32	1.05	0.83	2.13	0	0.89	2.65	0.86	1.63
Gm14845	7.13	2.48	4.2	0.31	0	1.6	0	0.5	0	1.72
Gm14052	1.9	0.51	0.88	0.33	15.48	11.64	7.41	7.64	9.08	5.84
Gm12014	2.14	0	0.03	0.21	0.6	1	0.91	0.78	0.83	0.95
Gm12739	6.2	1.54	1.22	1.09	1.67	1.09	0.86	0	0	0.67
Gm15515	5.1	2.32	2.87	0.86	0	0	0.37	0.16	0.16	0.1
Gm12057	4.07	0.23	0.7	0.81	0.18	0.24	0.29	1.08	0.68	0.52
Gm12371	2.23	2.61	1.44	0.31	1.12	1.4	6.61	5.29	0.46	0.93
Gm12051	1.9	0.03	0	0.25	0.19	0.14	0.33	0.09	0.09	0.06
Gm11646	4.91	0.49	1.02	1.03	8.07	6.93	2.59	6.26	7.71	4.88
Ascl4	2.23	0.31	0.12	0.3	0.78	1.4	1.04	0.55	2.71	1.51
Gm10785	1.23	0.95	0.81	0.21	3.85	4	3.18	2.53	3.77	2.67
ENSMUSG00000085341	3.09	0.49	1.1	0.16	2.15	3.04	3.45	3.92	3.29	3.29
ENSMUSG00000085362	1.02	0.03	0	0.1	0.02	0.21	0.23	0.58	0.86	0.67
ENSMUSG00000085460	3.07	1.4	2.06	0.27	2.51	1.87	1.68	1.77	3.9	3.61
Gm12158	5.26	0.41	0.73	1.17	0	0.16	0	0	0.21	0
ENSMUSG00000085848	7.97	2.17	1.15	1.73	1.41	0.86	0	0	0.33	0.46
ENSMUSG00000085935	2.57	0.42	0.26	0.12	0.18	0.2	1.56	1.69	0.44	0.89
Gm15496	2.26	0.96	0.17	0.4	1.08	1.56	0.89	0.76	1.64	1.73
ENSMUSG00000086059	8.29	2.65	2.59	1.86	3.36	3.54	4.59	4.33	3.47	3.45
4930439A04Rik	5.98	2.01	1.72	0.97	4.97	6.84	14.7	11.78	7.64	6.45
Chn1os3	6.57	1.19	1.33	1.47	6.72	6.6	15.84	16.07	9.08	8.57
Tvp23bos	2.59	0.32	0.19	0.34	0.72	0.28	0.3	0.51	0.5	0.77
Gm12867	4.92	0	0.6	0.86	0.15	0	0.7	0.6	0.59	0
Gm11685	2.04	0	0.04	0.25	0	0.14	0.11	0.19	0.09	0.12
Gm15351	5.53	4.76	3.81	1	2.54	1.94	13.9	4.62	11.53	7.37
5330413P13Rik	3.06	1.55	2.63	0.43	0.41	0.34	1.82	1.92	0.26	0.23
ENSMUSG00000087092	1.05	0	0	0.17	0.16	0.19	0	0.13	0	0
ENSMUSG00000087096	1.69	0.09	0	0.19	0.65	0.17	0.91	1.63	0.37	0.26
Gm14022	4.98	1.97	3.65	0.53	0.2	1.07	0.89	0.79	0.56	0.95
Gm15860	4.8	3.49	0.54	0.96	8	3.6	5.59	5.93	9.09	8.65
ENSMUSG00000087446	3.65	1.26	0.8	0.39	1.45	0.96	0.84	0	0.28	0.69
Gm13554	15.89	6.75	5.37	1	2.25	0.37	0.59	0.73	4.61	12.4
ENSMUSG00000087529	2.12	0.49	0.29	0.3	1.53	1.76	1.31	2.13	1.65	1.29
4930458D05Rik	3.56	4.01	2.93	0.73	0.69	0.41	0.59	0.51	1.46	0.96
A230005M16Rik	5.27	3.11	1.39	1.02	1.33	1.12	1.3	1.56	2.98	4.25
Gm15679	2.01	0.4	0	0.17	0.35	0.97	0.99	0.45	0.51	0.16
Gm7420	3.95	0.83	1.8	0.42	10.25	6.55	5.65	6.81	11.93	12.42
Cdk5r2	1.48	1.58	1.14	0.13	28	17.23	37.63	28.99	19.97	38.31
Gm8580	6.89	1.8	2.84	0.85	0.55	0.58	1.73	0	2.74	1.16
Gm17119	5.72	1.06	0	0.44	3.72	5.77	4.34	8.38	4.74	5.79
ENSMUSG00000090377	13.42	9.2	9.27	2.33	0	0.21	0.14	0.57	0	0.22
ENSMUSG00000090560	2.83	0.74	1.33	0.42	0.08	0	0.11	0.16	0.31	0
ENSMUSG00000090611	2.46	2.34	2.06	0.4	1.65	1.37	1.73	1.48	2.75	2.41
Olfr456	2.63	0.04	0	0.33	0	0.4	0	0.12	0	0.17
ENSMUSG00000090723	3.2	0.88	0.41	0.33	1.76	2.26	0.65	1.05	1.96	2.68
Gm6871	1.2	0.67	0.89	0.05	0.47	0.52	0.11	0.19	0.09	0
ENSMUSG00000090893	1.4	0.52	0.38	0.21	0.11	0.06	0	0	0.47	0.12
Gm17705	1.83	2.48	1.58	0.21	3.2	4.37	3.33	2.77	3.27	4.1
ENSMUSG00000090992	9.75	0.06	3.69	1.74	3.02	3.16	0	0.19	1.05	1.74
Gm4219	1.52	0	0	0.15	0.12	0.17	0.07	0.06	0.11	0.07
Hist2h4	5.59	4.08	10.99	1.24	4.03	3.91	3.71	5.1	5.56	6.28
ENSMUSG00000091520	5.5	1.16	1.78	1.18	0	0.82	0	0	0	0
ENSMUSG00000091828	1.58	0.63	0.56	0.19	6.22	6.94	8.64	7.58	4.66	5.12
ENSMUSG00000091851	2.48	0	0	0.53	0	0	0	0.23	0.22	0.27

## Sheet: Supplementary Data 3
Supplementary Data 3
List of the genes enriched in PV, VIP and Exc cortical neurons
Criteria:	P-value < 1e-3, RPKM>1 and FC > 4
EnsemblID	geneName	DA1	DA2	VIP1	VIP2	PV1	PV2	Exc1	Exc2	Type
ENSMUSG00000004085	Zak	2.07039	1.53605	1.03562	1.4489	3.82069	4.00899	0.933573	1.26903	PV
ENSMUSG00000004892	Bcan	3.87283	2.70929	3.93074	3.57773	7.63568	7.2737	3.42089	2.90689	PV
ENSMUSG00000005611	Mrvi1	1.01436	0.124328	0.0840643	0.124328	2.27798	2.15381	0.111031	0.0703893	PV
ENSMUSG00000007594	Hapln4	4.63633	3.53978	3.0993	3.05311	6.31506	6.63619	4.38957	4.31107	PV
ENSMUSG00000008734	Gprc5b	2.66448	2.28688	2.69599	2.09424	5.28133	5.09212	1.90304	1.86394	PV
ENSMUSG00000010066	Cacna2d2	3.23573	3.63691	3.67469	2.68482	8.48708	8.31606	2.45418	2.6017	PV
ENSMUSG00000010461	Eya4	0	0.15056	0.275007	0.286881	4.26003	4.05485	0.475085	0.475085	PV
ENSMUSG00000019820	Utrn	2.18903	2.60644	3.70377	4.15137	5.92766	5.7271	3.53481	3.46074	PV
ENSMUSG00000020067	Mypn	1.63691	0.956057	0.378512	0.378512	4.9241	4.7339	0.411426	0.773996	PV
ENSMUSG00000020105	Lrig3	0.201634	0.31034	0.0285692	0.0703893	1.87578	1.65535	0.238787	0.201634	PV
ENSMUSG00000020836	Coro6	3.70266	3.25096	5.40361	5.12267	10.0248	9.42004	7.04658	7.4632	PV
ENSMUSG00000021214	Akr1c18	0	0	0.367371	0.31034	2.53107	2.98368	0	0.298658	PV
ENSMUSG00000021253	Tgfb3	1.49057	2.22651	1.31034	1.60407	4.23266	4.42291	2.01792	1.69599	PV
ENSMUSG00000021676	Iqgap2	1.70487	1.46467	1	0.895303	5.478	5.22381	3.32048	3.05137	PV
ENSMUSG00000022018	Rgcc	1.47508	1.15056	1.23879	1.85997	4.01703	3.98459	1.40599	1.18269	PV
ENSMUSG00000022893	Adamts1	1.42761	0.963474	0.903038	0.823749	2.9486	3.51728	1.11103	1.42223	PV
ENSMUSG00000024887	Asah2	0.687061	0.432959	1.51602	1.52105	3.09085	3.58856	1.52607	1.22651	PV
ENSMUSG00000026141	Col19a1	1.86394	1.75702	3.47897	3.48543	5.73118	5.33842	3.38543	3.50208	PV
ENSMUSG00000026452	Syt2	3.80941	3.11603	1.42761	1.37295	5.52231	5.85425	1.70929	1.73552	PV
ENSMUSG00000026483	Fam129a	1.57531	0.238787	0.137504	0.0976108	2.66676	2.54844	0.238787	0.464668	PV
ENSMUSG00000026509	Capn2	4.71534	3.92315	3.90497	4.17073	6.43079	6.52888	3.72683	4.12184	PV
ENSMUSG00000026890	Lhx6	0	0.432959	0.687061	0.879706	5.91193	6.05615	0.713696	1.16993	PV
ENSMUSG00000027381	Bcl2l11	1.89918	1.87971	1.65535	1.57531	4.24413	4.40599	1.36177	1.58015	PV
ENSMUSG00000027820	Mme	1.27501	1.55582	1.72683	1.4489	4.50271	4.83895	0.903038	0.863938	PV
ENSMUSG00000028024	Enpep	0.400538	0.641546	0.163499	0	2.48027	2.04963	0.238787	0.111031	PV
ENSMUSG00000028584	Lrrc38	0.687061	0.111031	1.65992	1.73552	4.04089	3.85798	0.176323	0.0703893	PV
ENSMUSG00000028977	Casz1	1.29278	0.713696	0.887525	0.910733	2.08746	2.21412	0.765535	0.650765	PV
ENSMUSG00000029090	Adgra3	1.18903	1.96347	2.23266	2.31034	4.47184	4.65421	1.69599	1.69599	PV
ENSMUSG00000030352	Tspan9	2.15381	1.76553	2.35896	2.29866	4.66732	4.75862	2.72901	2.54102	PV
ENSMUSG00000030606	Hapln3	0.15056	0	0.344828	0.422233	1.91073	1.95977	0.238787	0.378512	PV
ENSMUSG00000030607	Acan	0.516015	0.565597	0.31034	0.214125	2.95233	2.97085	0.0840643	0.137504	PV
ENSMUSG00000031024	St5	3.14241	2.98732	2.9855	2.80735	5.43363	5.22265	2.4957	2.37851	PV
ENSMUSG00000031133	Arhgef6	3.41549	3.39232	3.09255	3.19535	6.21568	6.05181	1.23879	1.07039	PV
ENSMUSG00000031543	Ank1	2.20477	2.46728	5.12184	4.75382	7.58609	7.83536	3.854	3.32769	PV
ENSMUSG00000031994	Adamts8	0.443607	0.124328	0.659925	0.575312	3.06005	3.14893	0.823749	0.871844	PV
ENSMUSG00000032220	Myo1e	0.863938	1	0.62293	0.584963	3.49953	3.69599	1.62293	1.69153	PV
ENSMUSG00000032440	Tgfbr2	0.545968	0.378512	0.454176	0.739848	1.79077	2.26604	0.298658	0.286881	PV
ENSMUSG00000032796	Lama1	0.298658	0.464668	0.189034	0.124328	1.72247	1.39506	0.189034	0.111031	PV
ENSMUSG00000033278	Ptprm	2.70929	2.59932	2.67129	2.58015	6.2538	6.22535	2.82782	2.90497	PV
ENSMUSG00000033453	Adamts15	0.31034	0.536053	0.85599	1.02148	3.9644	3.73985	0.250962	0.321928	PV
ENSMUSG00000033705	Stard9	3.30889	3.72792	4.21101	4.16912	6.59231	6.09381	4.45418	4.47832	PV
ENSMUSG00000034570	Inpp5j	4.60585	4.56864	5.74093	5.31542	8.1636	7.73823	4.93499	4.57713	PV
ENSMUSG00000034773	BC030867	1.03562	0.0703893	0.970854	0.15056	3.46336	3.31615	0.422233	0.201634	PV
ENSMUSG00000035112	Wnk4	2.96901	2.19535	3.08576	3.23266	5.30852	5.08704	1.26903	1.31034	PV
ENSMUSG00000035158	Mitf	1.21412	1.73118	1.22651	0.992768	4.09085	3.85798	1.92979	1.66903	PV
ENSMUSG00000037188	Grhl3	0.344828	0.0426443	0.263034	0.516015	2.74416	3.37712	0.604071	0.704872	PV
ENSMUSG00000039405	Prss23	1.25096	1.28688	0.536053	0.475085	4.2032	4.22574	1.90689	1.91839	PV
ENSMUSG00000040852	Plekhh2	2.0072	2.07724	1.90689	2.10098	5.49857	4.90785	3.29866	2.90111	PV
ENSMUSG00000042817	Flt3	2.97269	2.49313	3.32912	3.55949	6.18488	6.00225	3.13914	3.30743	PV
ENSMUSG00000043091	Tuba1c	1.16993	0.594549	1.69153	2.12763	3.28244	4.7301	0	0	PV
ENSMUSG00000043168	4930426D05Rik	1.72683	1.04963	1.02857	0.15056	3.31615	3.54597	0.62293	0.831877	PV
ENSMUSG00000043639	Rbm20	0.782409	1.22651	2.89142	2.63459	5.0054	4.93452	2.83794	0.847997	PV
ENSMUSG00000043822	Adamtsl5	1.37851	0.992768	2.19219	1.73985	6.69599	6.21801	1.41684	0.871844	PV
ENSMUSG00000046178	Nxph1	4.06953	4.02768	2.40054	2.04264	7.41304	7.4945	1.42761	2.12433	PV
ENSMUSG00000046275	Tusc5	0.201634	0.0976108	0.0285692	0.15056	1.15056	1.41684	0.0565835	0.111031	PV
ENSMUSG00000046546	Fam43a	1.20163	0.739848	1.95233	1.44361	3.5509	3.8748	1.62761	1.54102	PV
ENSMUSG00000048612	Myof	0.422233	0.823749	0.443607	1.07724	3.15218	3.04963	0.238787	0.411426	PV
ENSMUSG00000048616	Nog	0.545968	0.389567	0.263034	0.0703893	2.54597	3.28244	0.823749	0.475085	PV
ENSMUSG00000050511	Oprd1	0.250962	0.189034	0.790772	0.799087	5.54535	5.9528	2.90111	3.07382	PV
ENSMUSG00000051910	Sox6	2.488	2.3978	0.62293	0.613532	4.96855	4.95559	0.650765	0.879706	PV
ENSMUSG00000052126	NA	2.10098	2.01436	2.94673	2.41954	6.24317	5.79494	1.31615	0.790772	PV
ENSMUSG00000052353	Cemip	0.250962	0.782409	1.47508	2.1177	7.1643	6.52716	3.35896	3.25701	PV
ENSMUSG00000053216	Btn2a2	0.526069	1.04963	1.7866	1.852	3.7148	3.58256	0.238787	0.238787	PV
ENSMUSG00000057967	Fgf18	0.831877	0.613532	1.43829	0.910733	3.69265	4.22882	0.815575	1.42761	PV
ENSMUSG00000058056	Palld	1.45943	1.22033	0.545968	0.555816	3.57894	3.62527	1.36177	0.485427	PV
ENSMUSG00000059201	Lep	0	0	0	0	1.55582	1.20163	0.0565835	0.411426	PV
ENSMUSG00000061186	Sfmbt2	2.48027	2.3978	1.80323	2.46467	4.70874	4.21257	1.59455	2.02503	PV
ENSMUSG00000061878	Sphk1	1.62761	1.05658	1.36737	1.42761	3.88655	3.92979	1.72683	1.75275	PV
ENSMUSG00000068859	Sp9	0.0143553	0.0143553	1.55582	1.43829	3.65878	3.55704	1.47508	1.04264	PV
ENSMUSG00000071984	Fndc1	0.659925	0.443607	3.01436	3.26153	4.79025	4.86493	1.19535	1.31034	PV
ENSMUSG00000073470	NA	2.10098	2.01436	2.94673	2.41954	6.24317	5.79494	1.31615	0.790772	PV
ENSMUSG00000073856	Iqck	2.12763	2.31034	2.23266	1.13093	4.82171	5.17911	1.5656	2.21101	PV
ENSMUSG00000074622	Mafb	0.650765	0.189034	1.18903	1.22033	4.55275	4.97177	0.757023	0.992768	PV
ENSMUSG00000085024	C230035I16Rik	0.411426	0.31034	1.42223	1.1635	3.80735	3.90207	0.584963	0	PV
ENSMUSG00000085164	NA	0.584963	0.659925	0.238787	0.238787	3.40327	3.39369	0.15056	0.124328	PV
ENSMUSG00000085873	Ttc39aos1	4.52669	3.59932	4.99005	4.34199	6.74416	6.9659	3.08576	3.77716	PV
ENSMUSG00000086900	Kcnab3os	1.73985	1.1375	3.12598	2.80529	5.34625	4.91552	3.05311	2.75702	PV
ENSMUSG00000087186	NA	0.298658	0	0.201634	0.124328	2.74631	1.85599	0.124328	0.111031	PV
ENSMUSG00000088395	Gm26313	0	0	0.565597	0	4.32337	3.76765	0	0	PV
ENSMUSG00000088789	Scarna13	4.39094	3.83188	3.47379	2.81558	5.65821	6.12681	3.7761	3.19061	PV
ENSMUSG00000090307	1700071M16Rik	0.731183	0.505891	0.565597	0.632268	2.76129	2.52105	0.731183	0.505891	PV
ENSMUSG00000090834	NA	0.687061	0.516015	0.15056	0.124328	1.83592	2.07382	0.111031	0.137504	PV
ENSMUSG00000091535	NA	0.201634	0.286881	0.15056	0	1.40599	1.75275	0	0	PV
ENSMUSG00000091816	Gm17141	0.0285692	0	0.0285692	0.0426443	2.79077	2.38405	0.0703893	0	PV
ENSMUSG00000000126	Wnt9a	0.495695	0.286881	0.704872	0.641546	0.526069	1.09761	2.62761	2.50843	Exc
ENSMUSG00000000247	Lhx2	0	0	1.43829	1.37295	1.65076	2.0072	4.20867	4.33199	Exc
ENSMUSG00000000392	Fap	0	0	0.411426	0.367371	0.124328	0.0426443	3.17792	2.95606	Exc
ENSMUSG00000000489	Pdgfb	0.739848	0.545968	0.687061	0.464668	1.09085	0.933573	3.07724	2.58015	Exc
ENSMUSG00000000531	Grasp	0.137504	0.124328	1.66903	1.86394	1.4489	1.89918	3.93074	3.79494	Exc
ENSMUSG00000001119	Col6a1	2.27501	1.93734	1.8679	1.14405	2.50589	2.75489	5.58316	5.43296	Exc
ENSMUSG00000001943	Vsig2	0.0703893	0	0.948601	0.650765	1.43829	1.8679	4.24031	3.94579	Exc
ENSMUSG00000002055	Spag5	1.82782	1.51096	2.76129	2.60881	2.22651	1.73118	4.77241	4.9514	Exc
ENSMUSG00000002897	Il17ra	0.575312	0.0565835	1.02857	0.903038	0.871844	0.847997	4.25776	4.02237	Exc
ENSMUSG00000008136	Fhl2	2.33056	1.88362	2.52356	2.48027	2.42223	2.79286	4.80529	4.75809	Exc
ENSMUSG00000009687	Fxyd5	2.52356	2.91073	3.14405	2.46728	2.02503	2.08406	6.23974	5.98823	Exc
ENSMUSG00000009734	Pou6f2	1.26903	1.84398	0.713696	0.505891	0.594549	1.11103	3.67129	3.74631	Exc
ENSMUSG00000016494	Cd34	0.432959	0.925999	1.26303	1.59932	1.18903	1.76129	4.43296	4.44956	Exc
ENSMUSG00000016763	Scube1	1.50589	1.81967	1.74846	1.20163	1.61353	2.23573	5.62936	5.14649	Exc
ENSMUSG00000019889	Ptprk	1.62761	1.33342	3.63343	3.32625	3.16189	4.00809	6.0009	6.11124	Exc
ENSMUSG00000019966	Kitl	0.432959	1.1375	1.05658	0.782409	1.31615	1.84398	3.04089	3.29278	Exc
ENSMUSG00000020080	Hkdc1	0.831877	1.03562	0.831877	0.422233	0.275007	0.695994	3.90689	3.53107	Exc
ENSMUSG00000020173	Cobl	2.28688	2.33628	3.32337	3.39643	2.20789	3.02857	6.20731	5.71149	Exc
ENSMUSG00000020636	Allc	0.594549	0.31034	0.454176	0.189034	0.321928	0.15056	2.41954	1.88753	Exc
ENSMUSG00000020805	Slc13a5	0.464668	0.238787	1.1375	0.695994	0.659925	0.659925	2.43296	2.49825	Exc
ENSMUSG00000020912	Krt12	0	0.250962	1.73552	1.58496	1.02148	1.32769	3.76765	2.79494	Exc
ENSMUSG00000021182	Ccdc88c	1.63227	1.89918	1.72247	1.51602	1.73985	2.17951	4.06523	3.67807	Exc
ENSMUSG00000022098	Bmp1	0.85599	1.14405	4.64731	4.39369	4.42559	4.38819	7.02824	6.67624	Exc
ENSMUSG00000022206	Npr3	0.137504	0.321928	0.163499	0.226509	0.594549	0.731183	2.03562	1.99277	Exc
ENSMUSG00000022342	Kcnv1	0.925999	1.4489	1.59455	1.65076	1.15056	1.74416	5.0648	5.15259	Exc
ENSMUSG00000022441	Efcab6	0.344828	0.831877	1.11103	1.33914	1.7137	1.88753	4.77347	4.46074	Exc
ENSMUSG00000022602	Arc	2.78031	2.51602	3.46074	3.30743	3.55704	4.66164	6.48349	6.38543	Exc
ENSMUSG00000022687	Boc	0.992768	0.422233	0.863938	0.807355	1.29278	1.76129	4.14568	4.24793	Exc
ENSMUSG00000022759	Lrrc74b	0.238787	0.0426443	0.137504	0.238787	0.0976108	0.15056	1.75275	1.70487	Exc
ENSMUSG00000023232	Serinc2	0.250962	0	0.659925	0.495695	0.903038	1.5008	3.70819	3.53232	Exc
ENSMUSG00000024172	St6gal2	3.35614	3.85599	3.15056	3.25248	3.27501	3.34908	5.61765	5.49665	Exc
ENSMUSG00000024883	Rin1	0.565597	0.15056	1.48027	1.33914	1.51602	1.59932	4.71039	4.36947	Exc
ENSMUSG00000024957	Kcnk4	1.73985	1.78241	1.43829	0.823749	1.41143	1.52105	3.74416	3.50716	Exc
ENSMUSG00000025324	Atp10a	0.333424	0.298658	0.189034	0.454176	0.464668	0.526069	1.60407	1.89142	Exc
ENSMUSG00000025582	Nptx1	3.28244	2.64616	2.88362	2.29866	2.41414	3.23266	6.22766	6.11228	Exc
ENSMUSG00000025986	Slc39a10	3.82273	4.02945	4.37434	4.29205	3.53107	4.32265	6.31161	6.20163	Exc
ENSMUSG00000026090	2010300C02Rik	2.22033	2.72901	2.9279	2.76765	2.04614	2.8339	5.27352	5.32373	Exc
ENSMUSG00000026315	Serpinb8	0	0	1.22651	0.956057	0.495695	0.941106	4.22805	4.15218	Exc
ENSMUSG00000026463	Atp2b4	2.79494	3.18269	2.74416	2.53356	2.43563	3.12598	6.15583	6.30597	Exc
ENSMUSG00000026514	Cnih3	1.65076	1.03562	2.84398	2.86394	2.7761	3.50462	5.14241	5.25776	Exc
ENSMUSG00000026589	Sec16b	1.12433	0.238787	0.367371	0.443607	0.505891	0.443607	2.01078	1.83592	Exc
ENSMUSG00000026604	Ptpn14	0.0840643	0	0.226509	0.356144	0.176323	0.536053	2.63459	1.96347	Exc
ENSMUSG00000026676	Ccdc3	0	0	0.298658	0.933573	0.678072	1.08406	2.51349	2.78241	Exc
ENSMUSG00000026834	Acvr1c	0.214125	0.85599	1.20789	1.14405	0.321928	0.422233	3.07382	2.59216	Exc
ENSMUSG00000027022	Xirp2	0.604071	0.344828	1.04264	0.863938	0.505891	0.400538	2.82579	2.63923	Exc
ENSMUSG00000027210	Meis2	2.15381	1.24489	2.45681	2.57046	1.80323	3.17632	5.43095	5.49442	Exc
ENSMUSG00000027296	Itpka	0.505891	0.815575	2.49313	2.19219	1.8679	2.63227	5.13422	4.84298	Exc
ENSMUSG00000027298	Tyro3	3.10936	2.67807	3.58015	3.29425	2.55827	2.96347	5.78633	5.68201	Exc
ENSMUSG00000027318	Adam33	1.53605	1.3505	0.992768	1.02857	2.04963	1.75275	4.77083	5.06953	Exc
ENSMUSG00000028125	Abca4	0.687061	0.887525	0.613532	1.38957	0.831877	1.36177	3.48929	3.72356	Exc
ENSMUSG00000028836	Slc30a2	0.85599	0.333424	0.475085	0.378512	0.594549	0.773996	2.13093	2.07039	Exc
ENSMUSG00000028864	Hgf	0.443607	0	0.333424	0.137504	0.344828	0.411426	2.43296	2.43029	Exc
ENSMUSG00000029154	Cwh43	0.432959	0.555816	0.31034	0.333424	0.831877	0.887525	2.25399	2.33914	Exc
ENSMUSG00000029335	Bmp3	0.275007	0.584963	1.41143	0.970854	0.669027	0.863938	3.07382	3.03738	Exc
ENSMUSG00000029436	Mmp17	2.18587	2.08746	3.7761	4.22574	3.25399	4.13914	6.10894	5.82706	Exc
ENSMUSG00000029442	Wdr66	0.545968	0.0840643	0.757023	0.516015	0.475085	0.659925	3.10601	2.53605	Exc
ENSMUSG00000030123	Plxnd1	0.565597	0.62293	1.62761	1.51602	2.28688	2.53356	5.60021	5.50779	Exc
ENSMUSG00000030270	Cpne9	3.45286	3.32048	4.4121	4.05658	2.72683	2.95047	6.5624	6.47119	Exc
ENSMUSG00000030351	Tspan11	0	0	0.214125	0.464668	0.298658	0.333424	1.61353	1.36737	Exc
ENSMUSG00000030889	Vwa3a	0.748461	0.713696	0.641546	0.83996	1.05658	1.25096	4.27202	4.27724	Exc
ENSMUSG00000030905	Crym	0.0565835	0	1.73552	2.02503	1.15704	1.78241	4.01614	4.21412	Exc
ENSMUSG00000031410	Nxf7	0	0	0.613532	0.275007	0.15056	0.163499	3.68145	3.64731	Exc
ENSMUSG00000031833	Mast3	2.81558	2.81967	5.06307	4.90352	3.53854	4.08491	7.20173	6.95198	Exc
ENSMUSG00000031883	Car7	3.22651	2.91456	2.93734	2.92979	3.13914	3.65191	5.39506	5.24945	Exc
ENSMUSG00000032128	Robo3	0.321928	0.321928	2.41414	1.9782	3.14405	3.05311	6.51665	5.97384	Exc
ENSMUSG00000032174	Icam5	2.22342	1.44361	2.9542	2.29572	2.27798	2.35614	5.51412	5.12681	Exc
ENSMUSG00000032332	Col12a1	1.55582	1.53107	0.970854	0.773996	1.65535	1.38405	3.22651	3.76022	Exc
ENSMUSG00000032373	Car12	0.505891	0.536053	0.757023	0.85599	0.584963	0.739848	3.80219	2.72901	Exc
ENSMUSG00000032487	Ptgs2	1.51096	1.27501	0.584963	0.485427	0.298658	0.62293	3.26003	3.22497	Exc
ENSMUSG00000032500	Dclk3	0.933573	1.48543	0.748461	0.584963	0.536053	1.05658	2.83996	2.76553	Exc
ENSMUSG00000033161	Atp1a1	3.57773	3.30305	5.78816	5.50938	4.91361	5.73444	8.05897	7.81884	Exc
ENSMUSG00000033633	Clec18a	0	0.189034	0.464668	0.124328	0.575312	0.613532	3.34056	2.69377	Exc
ENSMUSG00000033730	Egr3	0.250962	0	3.24641	3.05137	2.25399	3.01614	5.14608	4.99729	Exc
ENSMUSG00000033960	9430020K01Rik	0.863938	0.632268	2.67356	2.78031	1.848	2.73769	4.99277	4.97085	Exc
ENSMUSG00000034023	Fancd2	1.38405	0.678072	0.536053	0.545968	0.650765	0.925999	2.66221	2.86592	Exc
ENSMUSG00000034413	Neurl1b	0.263034	0.485427	0.887525	0.831877	0.831877	1.31615	3.0036	2.92029	Exc
ENSMUSG00000034701	Neurod1	0.454176	0.163499	0.659925	0.748461	0.378512	0.739848	3.12433	3.11603	Exc
ENSMUSG00000035021	Baz1a	0.111031	0	0.422233	0.238787	0.536053	0.516015	1.36737	1.92979	Exc
ENSMUSG00000035033	Tbr1	0	0	2.90881	2.74846	2.48285	3.39506	4.95884	4.89966	Exc
ENSMUSG00000035258	Abi3bp	0.0565835	0.333424	0.978196	0.790772	0.555816	0.713696	3.10936	2.99095	Exc
ENSMUSG00000035355	Kcnh4	0.333424	0.286881	2.0072	1.36177	1.01436	1.1375	5.0955	4.78241	Exc
ENSMUSG00000035513	Ntng2	0.111031	0.389567	2.12763	1.94111	2.64386	2.52356	5.78188	5.46401	Exc
ENSMUSG00000035775	Krt20	0	0.124328	2.22959	1.87971	1.57531	1.43296	4.66846	4.06953	Exc
ENSMUSG00000036192	Rorb	0.687061	1.50589	1.99277	1.70487	2.29572	2.82985	4.29205	4.45549	Exc
ENSMUSG00000036356	Csgalnact1	1.55582	1.25701	1.14405	1.18903	1.59932	1.56071	4.07724	3.85499	Exc
ENSMUSG00000036856	Wnt4	0.163499	0.422233	0.903038	0.731183	0.400538	0.83996	2.62293	2.64847	Exc
ENSMUSG00000037148	Arhgap10	0.31034	0.321928	1.22651	0.956057	1.47508	1.63691	3.94017	3.57289	Exc
ENSMUSG00000037185	Krt80	0.0976108	0	0.238787	0.189034	0.356144	0.226509	1.3505	1.57531	Exc
ENSMUSG00000037593	BC030499	4.14486	4.4019	4.56133	4.64039	3.99095	3.853	6.76752	6.99537	Exc
ENSMUSG00000038255	Neurod2	0.111031	0.0143553	2.03914	1.55582	1.91073	2.79077	4.82171	4.79129	Exc
ENSMUSG00000038292	Ccdc155	0.604071	0.650765	0.895303	0.536053	1.31615	1.03562	2.99639	3.03562	Exc
ENSMUSG00000039116	Adgrg6	0	0	0.15056	0.238787	0.176323	0.0840643	1.31615	1.23266	Exc
ENSMUSG00000039529	Atp8b1	0.400538	0.411426	0.286881	0.411426	0.275007	0.485427	1.22033	1.40599	Exc
ENSMUSG00000040125	Gpr26	2.55827	3.02148	1.9855	1.79909	2.09085	3.05485	5.35966	5.37295	Exc
ENSMUSG00000040612	Ildr2	1.59932	2.15056	3.07382	2.93734	2.31904	3.09592	5.43496	5.42358	Exc
ENSMUSG00000040717	Il17rd	0.298658	0.263034	0.411426	0.378512	0.214125	0.411426	1.32769	1.46989	Exc
ENSMUSG00000041674	BC006965	0	0	0.918386	0.704872	0.176323	0.575312	3.15056	3.57289	Exc
ENSMUSG00000041771	Slc24a4	0.790772	0.847997	1.19535	0.863938	1.4957	1.88753	4.67016	4.71425	Exc
ENSMUSG00000043079	Synpo	1.68257	1.51602	3.68594	3.50208	3.30889	4.33485	6.44444	6.15502	Exc
ENSMUSG00000043366	Olfr78	0	0	0.333424	0.0976108	0.356144	0.0565835	2.47508	2.22033	Exc
ENSMUSG00000043557	Mdga1	0.948601	0.933573	0.83996	0.389567	1.1635	1.4957	3.24336	3.45418	Exc
ENSMUSG00000043811	Rtn4r	0.669027	0.389567	3.06523	2.59216	2.26903	2.8679	5.38785	4.88947	Exc
ENSMUSG00000044534	Ackr2	0.0285692	0	0.124328	0.0426443	0.321928	0.250962	1.54597	1.69599	Exc
ENSMUSG00000045991	Onecut2	0.286881	0.584963	0.790772	0.799087	0.773996	1.57531	2.94111	2.66448	Exc
ENSMUSG00000046000	Naa11	0.226509	0.443607	0.15056	0.250962	0.15056	0.298658	1.62761	1.4957	Exc
ENSMUSG00000046318	Ccbe1	0.0976108	0.0703893	1.66903	1.52607	1.73552	1.28688	3.45549	3.07039	Exc
ENSMUSG00000046593	Tmem215	0.176323	0	0.584963	0.495695	0.137504	0.250962	2.53854	2.12763	Exc
ENSMUSG00000046607	Hrk	1.09761	0.799087	1.07724	0.933573	0.555816	0.713696	2.25701	2.63691	Exc
ENSMUSG00000047021	Ccdc108	1.23266	1.18269	1.1635	0.731183	2.05658	1.94486	3.78241	3.92505	Exc
ENSMUSG00000047205	Dusp18	2	1.74846	1.926	1.852	0.748461	1.29866	4.06953	4.15056	Exc
ENSMUSG00000047419	Cmya5	0.298658	0.0976108	0.411426	0.238787	0.495695	0.516015	1.89918	1.98914	Exc
ENSMUSG00000048285	Frmd6	0.925999	0.659925	3.06178	3.06695	3.05832	3.15056	5.00045	4.88801	Exc
ENSMUSG00000048458	Fam212b	2.58976	1.5656	3.20633	3.05311	2.34199	3.18269	6.17253	6.09782	Exc
ENSMUSG00000049556	Lingo1	4.45286	4.32912	5.17273	4.79338	4.22033	5.32553	7.85281	7.59021	Exc
ENSMUSG00000049630	C1ql3	2.1635	2.23266	1.13093	1.18903	0.956057	1.60881	3.85699	4.0027	Exc
ENSMUSG00000050600	Zfp831	0	0	0.941106	0.704872	0.790772	1.23879	3.18903	3.18903	Exc
ENSMUSG00000050623	Tex40	0.933573	1.22033	2.52105	2.12763	1.98185	1.5509	4.80941	3.95977	Exc
ENSMUSG00000050808	Muc15	0.85599	0.613532	0.475085	0.594549	0.863938	0.863938	2.71809	2.47768	Exc
ENSMUSG00000050896	Rtn4rl2	0.85599	0	1.63227	0.963474	2.19849	2.57531	4.63517	4.51602	Exc
ENSMUSG00000051243	Islr2	0.0285692	0.0143553	1.4957	1.0635	0.604071	1.02148	3.41007	3.20006	Exc
ENSMUSG00000051985	Igfn1	0.321928	0	0.941106	0.565597	1.04963	0.659925	4.65592	4.26604	Exc
ENSMUSG00000052087	Rgs14	0.970854	1.01436	1.5008	1.71809	0.485427	1.08406	3.34767	3.38128	Exc
ENSMUSG00000052942	Glis3	0.526069	0	0.704872	0.333424	0.695994	0.475085	1.95233	1.59455	Exc
ENSMUSG00000053025	Sv2b	4.93499	5.03826	3.34483	3.26454	3.35473	4.52105	7.22207	7.13103	Exc
ENSMUSG00000053963	Stum	0.613532	0.536053	3.24641	3.29866	1.5509	2.40327	5.25814	5.27947	Exc
ENSMUSG00000054944	5330416C01Rik	0.411426	0.464668	0.731183	0.454176	0.226509	0.443607	2.03914	2.66676	Exc
ENSMUSG00000056023	Gm9989	0	0.189034	0.31034	0.526069	0.790772	0.790772	2.46205	2.74846	Exc
ENSMUSG00000056211	R3hdm1	4.851	5.3107	6.74712	6.66064	6.63038	6.67807	9.12293	9.11184	Exc
ENSMUSG00000059187	Fam19a1	3.73552	3.95513	2.65076	2.57531	3.62761	3.59335	6.55136	6.26716	Exc
ENSMUSG00000059456	Ptk2b	1.38405	1.21412	3.9782	3.39094	3.0018	4.08746	6.53854	6.67567	Exc
ENSMUSG00000059674	Cdh24	0.485427	0.298658	1.88362	1.45418	0.85599	0.659925	3.6017	3.30889	Exc
ENSMUSG00000062319	Gm10115	1.17632	0.790772	2.59694	2.09085	2.70044	2.29572	6.26435	5.75969	Exc
ENSMUSG00000062372	Otof	0.526069	0.790772	0.632268	0.495695	0.475085	0.356144	3.8885	3.93357	Exc
ENSMUSG00000064065	Ipcef1	2.72683	2.51096	2.30451	2.40871	1.79077	2.93734	4.80941	5.02015	Exc
ENSMUSG00000065824	Gm26315	0	0	4.62059	4.46663	4.39163	3.13258	7.22824	6.52998	Exc
ENSMUSG00000066406	Akap13	3.20163	3.42089	2.19219	1.53107	3.19692	3.1127	5.60644	5.45154	Exc
ENSMUSG00000067594	Krt77	0.650765	0.226509	0.400538	0.594549	0.0565835	0.356144	2.15056	1.87971	Exc
ENSMUSG00000067597	Dgat2l6	0	0	0.214125	0.0840643	0.111031	0	1.19535	1.39506	Exc
ENSMUSG00000067879	3110035E14Rik	2.0036	1.26303	3.32912	3.35755	2.75702	3.30305	5.84449	5.62527	Exc
ENSMUSG00000068037	Mas1	0.594549	0.584963	2.03914	1.81558	2.54597	2.30743	4.46401	4.42089	Exc
ENSMUSG00000068117	Mei1	0	0	0.85599	0.739848	0.201634	0.344828	2.60881	2.61824	Exc
ENSMUSG00000068696	Gpr88	0.0143553	0.0840643	0.748461	0.918386	0.545968	0.584963	2.54844	2.23573	Exc
ENSMUSG00000068744	Psrc1	1.1635	1.40054	1.49057	1.64616	2.57773	2.95977	5.38922	5.08236	Exc
ENSMUSG00000070564	Ntn5	0.137504	0	1.04963	0.31034	0.400538	0.475085	3.16511	3.08576	Exc
ENSMUSG00000070570	Slc17a7	1.62293	0.83996	4.57289	3.84197	4.37782	5.30779	8.15629	7.7128	Exc
ENSMUSG00000070601	Vmn2r84	0.163499	0.344828	1.12433	1.36737	0.963474	0.464668	2.80323	2.81762	Exc
ENSMUSG00000072878	1700123L14Rik	0.189034	0	1.48543	0.992768	2.16672	2.33342	4.58676	3.99277	Exc
ENSMUSG00000073274	Gm14636	0.475085	1.31615	1.61824	1.75275	0.632268	0.83996	4.34837	3.9644	Exc
ENSMUSG00000073868	NA	1.0635	0.992768	3.26003	3.58015	4.34412	3.86987	6.02879	6.06264	Exc
ENSMUSG00000074489	Bglap3	0	0.0285692	0.765535	0.695994	0.773996	1.92979	4.01881	3.76447	Exc
ENSMUSG00000074968	Ano3	2.31034	2.37851	2.28688	2.43829	2.91456	3.50335	5.70238	5.71918	Exc
ENSMUSG00000075256	Cerkl	0.464668	0	1.36737	1.66448	0.250962	0.367371	3.14731	3.19377	Exc
ENSMUSG00000075538	Gm10855	0.163499	0.298658	2.14078	1.59455	2.45418	2.29572	6.05658	5.97613	Exc
ENSMUSG00000078114	NA	0.475085	0.516015	1.25701	1.01436	0.584963	0.464668	2.81967	2.72901	Exc
ENSMUSG00000078137	Ankrd63	0	0	0.555816	0.443607	0.344828	0.62293	1.83188	1.87578	Exc
ENSMUSG00000078587	NA	2.01792	1.3505	1.35614	1.33914	2.20163	2.57531	4.85449	4.67243	Exc
ENSMUSG00000079105	C7	0.176323	0.137504	0.275007	0.137504	0	0.0840643	1.66903	2.1375	Exc
ENSMUSG00000079499	6530402F18Rik	0.367371	0.0840643	0.516015	0.432959	0.731183	0.992768	2.99458	2.75061	Exc
ENSMUSG00000079671	2610203C22Rik	0.400538	0.333424	0.847997	1.29866	2.0036	1.59455	3.34199	3.50208	Exc
ENSMUSG00000082149	Gm13002	0	0	0.782409	0.516015	0.464668	0	3.19535	3.30743	Exc
ENSMUSG00000082913	Gm14739	0	0	0.214125	0.443607	0.847997	0.575312	3.13914	3.84197	Exc
ENSMUSG00000083050	Gm11242	0.0426443	0.0565835	0.495695	0.378512	1.02148	0.970854	3.51096	3.49825	Exc
ENSMUSG00000083534	H2-M6-ps	1.56071	1.70929	1.43296	1.848	0.887525	1.22651	3.62761	3.90977	Exc
ENSMUSG00000084090	Gm11245	0	0	0.641546	0.250962	0.575312	0.378512	3.21412	3.34056	Exc
ENSMUSG00000084890	A830036E02Rik	0.0565835	0.238787	5.30779	4.85898	3.91552	3.89433	7.81493	7.07543	Exc
ENSMUSG00000084952	NA	0.226509	0.238787	0	0.0426443	0.111031	0	1.51096	1.5509	Exc
ENSMUSG00000085007	Gm11549	0.0565835	0.214125	1.99277	1.94111	1.22651	1.90689	4.00988	3.65878	Exc
ENSMUSG00000085273	NA	0	0	0.0565835	0.0565835	0	0.0426443	1.58015	1.32769	Exc
ENSMUSG00000085901	NA	0.367371	0.321928	1	0.201634	0.903038	0.731183	3.21412	2.63923	Exc
ENSMUSG00000085944	1700003D09Rik	0	0	0.238787	0	0.31034	1.07724	3.52857	3.48027	Exc
ENSMUSG00000086308	G630016G05Rik	0.389567	0	0.111031	0.163499	0.15056	0.137504	1.58496	1.36177	Exc
ENSMUSG00000086360	Gm16214	0.333424	0.226509	2.41143	2.39232	2.46467	2.51854	4.12928	4.49633	Exc
ENSMUSG00000086574	NA	0	0.0285692	0.799087	0.799087	0.594549	0.895303	3.35896	2.9222	Exc
ENSMUSG00000087022	9130024F11Rik	0	0	1.13093	0.298658	1.23879	1.48027	3.853	3.67243	Exc
ENSMUSG00000087079	Gm13389	0.176323	0	1.81558	0.823749	1.78241	1.70929	4.35544	3.87774	Exc
ENSMUSG00000087656	NA	0	0.978196	2.47508	0.970854	1.83188	2.05658	6.24432	5.06091	Exc
ENSMUSG00000089710	Gm15810	0.176323	0	3.06867	2.90689	3.46989	2.59932	5.22226	4.6792	Exc
ENSMUSG00000089767	4930556I23Rik	0.400538	0.356144	1.22033	1.73118	0.773996	1.29278	4.08916	3.77821	Exc
ENSMUSG00000090511	NA	0.378512	0.713696	1.64155	1.1177	0.422233	0.757023	3.5373	3.53978	Exc
ENSMUSG00000091136	NA	0.807355	0.163499	1.62761	1.83188	2.38957	1.91839	5.83365	5.6985	Exc
ENSMUSG00000091162	NA	0.356144	0.411426	0.970854	1.31034	2.04264	1.58976	3.74524	3.45418	Exc
ENSMUSG00000091267	NA	0.739848	1.28688	1.17632	1.40054	1.33914	1.44361	3.0072	2.80941	Exc
ENSMUSG00000091393	5330438I03Rik	0	0	0.956057	0.604071	0.594549	0.263034	2.24793	2.35614	Exc
ENSMUSG00000091511	Vmn2r87	0.443607	0.321928	1.54597	1.46467	1.15056	0.963474	3.1177	2.91648	Exc
ENSMUSG00000091959	NA	0.201634	0.214125	0.454176	0.613532	0.632268	0.378512	2.1635	1.87578	Exc
ENSMUSG00000092048	Vmn2r85	0.367371	0.275007	1.70487	1.35614	0.815575	0.903038	3.17473	3.37295	Exc
ENSMUSG00000092162	Vmn2r86	0.214125	0.15056	0.757023	0.687061	0.411426	0.356144	1.91839	2.11103	Exc
ENSMUSG00000000632	Sez6	4.45746	4.44956	7.9922	7.47322	4.79025	4.74524	5.62761	5.45055	VIP
ENSMUSG00000001988	Npas1	1.8679	0.432959	7.15765	6.86555	0.669027	1.0635	0.432959	0.378512	VIP
ENSMUSG00000003476	Crhr2	0.526069	0.978196	2.34199	2.72901	0	0.15056	0.495695	0.344828	VIP
ENSMUSG00000003617	Cp	0.432959	0.659925	5.79103	5.99232	0.687061	1.3505	0.963474	1.4489	VIP
ENSMUSG00000005672	Kit	1.69153	1.81147	7.62183	7.37199	1.09761	1.71809	2.57289	2.58496	VIP
ENSMUSG00000007888	Crlf1	0.214125	0	5.03342	4.66846	0.575312	1.32193	2.06695	1.38405	VIP
ENSMUSG00000009621	Vav2	2.82579	2.13422	5.79286	5.66391	2.38405	2.73769	1.83996	2.16993	VIP
ENSMUSG00000010175	Prox1	0.31034	1.14405	6.57334	6.7137	0.495695	0.956057	0.650765	0.933573	VIP
ENSMUSG00000010825	Grid2ip	0.659925	0.0976108	4.53419	3.9644	1.65076	1.43829	1.93734	1.74846	VIP
ENSMUSG00000015879	Fam184b	1.70044	1.43296	4.75435	4.88899	2.29866	2.17313	2.69822	2.80323	VIP
ENSMUSG00000017453	Pipox	0.485427	1.16993	2.70708	2.91456	0.687061	0.422233	0.367371	0.464668	VIP
ENSMUSG00000019772	Vip	5.20359	5.56742	9.74767	9.55165	0.650765	1.04264	0.748461	0.731183	VIP
ENSMUSG00000019803	Nr2e1	0	0	4.43363	4.36317	0.555816	0.495695	1.12433	0.687061	VIP
ENSMUSG00000020053	Igf1	4.57289	4.96023	8.16259	8.01842	1.24489	2.18587	0.910733	1.22033	VIP
ENSMUSG00000020122	Egfr	0.555816	0.604071	6.04002	6.17971	0.584963	0.722466	1.51602	0.887525	VIP
ENSMUSG00000020258	Glyctk	1.22651	0.83996	3.63807	3.45418	0.739848	0.941106	0.454176	0.389567	VIP
ENSMUSG00000020422	Tns3	0.831877	0.823749	3.11936	3.38405	1.56071	1.30451	0.963474	0.815575	VIP
ENSMUSG00000020473	Aebp1	1.04963	0.992768	3.97911	3.54226	0.879706	0.731183	0.485427	0.575312	VIP
ENSMUSG00000020600	Slc7a15	0	0	2.84398	2.65306	0.111031	0.137504	0	0	VIP
ENSMUSG00000020963	Tshr	0.0426443	0	1.38957	1.55582	0.0840643	0.0285692	0.176323	0.226509	VIP
ENSMUSG00000021010	Npas3	1.1635	0.695994	4.83895	4.87578	2.46467	2.40054	1.04264	0.748461	VIP
ENSMUSG00000021411	Pxdc1	0.584963	0.495695	3.36036	3.26003	0.411426	1.26903	0.704872	0.748461	VIP
ENSMUSG00000021508	Cxcl14	1.76553	1.18269	7.10884	6.82209	0.887525	1.53107	1.09085	1.20789	VIP
ENSMUSG00000021919	Chat	1.66903	1.04963	3.37573	3.79286	0.0703893	0.0703893	0.0976108	0.0565835	VIP
ENSMUSG00000022025	Lect1	0.400538	1.20163	4.25701	4.63981	2.01078	1.89918	1.38405	2.5435	VIP
ENSMUSG00000023017	Asic1	3.58616	3.82883	7.17033	6.94169	4.64501	4.82833	4.87873	4.79961	VIP
ENSMUSG00000023019	Gpd1	2.73335	2.28392	7.67659	7.49849	3.07724	3.90881	5.1811	5.0365	VIP
ENSMUSG00000023945	Slc5a7	1.91073	0.790772	3.34341	3.41278	0	0.0840643	0.0426443	0.0285692	VIP
ENSMUSG00000024064	Galnt14	1.56071	0.925999	5.93097	6.00473	3.23573	3.26153	3.86888	3.67356	VIP
ENSMUSG00000024236	Svil	0.722466	1.24489	4.92884	5.12928	2.63459	1.79494	1.85599	1.32769	VIP
ENSMUSG00000024647	Cbln2	2.01078	1.70929	6.77347	6.7046	2.15704	2.97636	4.32984	3.85798	VIP
ENSMUSG00000025127	Gcgr	0	0	2.26604	1.99639	0.0703893	0.214125	0	0	VIP
ENSMUSG00000025400	Tac2	0.176323	0	9.19214	9.09895	0.250962	1.26903	1.70929	0.978196	VIP
ENSMUSG00000026196	Bard1	0.31034	0.163499	1.91456	1.89142	0.226509	0.226509	0.137504	0.176323	VIP
ENSMUSG00000026786	Apbb1ip	0.298658	0.0840643	3.13258	3.13422	0.475085	0.378512	0.367371	0.432959	VIP
ENSMUSG00000027217	Tspan18	0.887525	0.863938	3.09761	3.11103	0.176323	0.321928	0.485427	0.344828	VIP
ENSMUSG00000027524	Edn3	0	0	2.24793	2.54102	0.124328	0.15056	0.226509	0.238787	VIP
ENSMUSG00000028004	Npy2r	0.687061	1.1177	5.07468	5.04045	0.250962	0.432959	0.286881	0.464668	VIP
ENSMUSG00000028339	Col15a1	1.04264	0.831877	7.08863	6.45533	1.09761	1.74846	2.63459	2.82171	VIP
ENSMUSG00000028360	Slc44a5	2.53107	3.04089	6.13381	6.32193	3.42089	3.6017	2.41143	2.23879	VIP
ENSMUSG00000028631	Kcnq4	0.895303	0.823749	5.00315	4.46663	0.584963	1.19535	1.5509	1.5656	VIP
ENSMUSG00000028780	Sema3c	0.604071	1.0072	4.49249	4.69098	0.485427	0.807355	1.12433	0.933573	VIP
ENSMUSG00000029101	Rgs12	2.54844	2.22033	6.98208	7.06609	1.04264	1.46467	3.20633	2.97636	VIP
ENSMUSG00000029102	Hgfac	0	0	2.09085	2.25701	0	0	0.275007	0.31034	VIP
ENSMUSG00000029754	Dlx6	0	0	7.57008	7.34643	5.37121	4.96671	0.333424	1.16993	VIP
ENSMUSG00000029819	Npy	1.43829	1.68706	7.29765	7.66149	4.52857	5.89845	3.34341	2.58015	VIP
ENSMUSG00000030170	Wnt5b	0.903038	0.516015	3.61353	4.0009	0.659925	0.584963	0.0976108	0	VIP
ENSMUSG00000030551	Nr2f2	1.56071	1.15056	4.39163	4.28096	0.536053	0.678072	1.11103	1.16993	VIP
ENSMUSG00000030844	Rgs10	3.67694	3.34767	5.84875	5.89918	0.516015	1.1635	1.22033	2.0321	VIP
ENSMUSG00000031364	Grpr	0.748461	1.29278	5.76845	5.77952	0.137504	0.275007	0.298658	0.321928	VIP
ENSMUSG00000031559	4930555F03Rik	0.757023	0.389567	3.57168	3.9364	0.454176	0.400538	1.33914	0.895303	VIP
ENSMUSG00000031665	Sall1	0.895303	0.963474	4.93734	4.69377	0.378512	0.765535	0.321928	0.807355	VIP
ENSMUSG00000031825	Crispld2	1	1.3505	3.70708	3.67807	0.0565835	0.0703893	0.226509	0.0840643	VIP
ENSMUSG00000031837	Necab2	2.81558	2.48543	4.77083	4.48671	2.19535	2.20789	2.66221	2.75489	VIP
ENSMUSG00000032265	Fam46a	1.86394	1.9222	3.7137	4.15543	1.3505	1.65535	0.176323	0.298658	VIP
ENSMUSG00000032269	Htr3a	0	0	6.44923	5.91361	0.0840643	0.367371	0.0976108	0.378512	VIP
ENSMUSG00000032511	Scn5a	1.1177	1.03562	2.93357	2.52356	0.0426443	0.0976108	0.545968	0.389567	VIP
ENSMUSG00000033007	Asic4	1.71809	1.81558	5.79051	5.46401	1.22651	1.36177	0.773996	0.85599	VIP
ENSMUSG00000034361	Cpne2	2.76341	2.65535	6.58135	6.55136	3.01436	2.68032	2.10769	1.926	VIP
ENSMUSG00000034987	Hrh2	1.63227	1.33914	5.61412	5.36597	3.45022	3.44228	3.46597	3.25096	VIP
ENSMUSG00000036131	Frmd7	0.137504	0.400538	1.80323	2.09761	0.201634	0	0	0	VIP
ENSMUSG00000037843	Vstm2l	1.52105	1.03562	4.66562	4.19535	2.19219	2.51096	2.33056	1.99277	VIP
ENSMUSG00000038456	Dennd2a	2.32769	2.75275	5.68089	5.42995	1.9222	2.22959	3.30012	3.09085	VIP
ENSMUSG00000038608	Dock10	1.5656	1.92979	4.6605	4.67582	1.18903	1.59455	1.93734	2.0036	VIP
ENSMUSG00000040260	Daam2	0.475085	0.495695	4.24793	4.04264	1.7137	1.91839	1.32769	1.3505	VIP
ENSMUSG00000040373	Cacng5	2.40871	3.11936	5.17592	5.0027	0.516015	0.773996	1.15056	1.66903	VIP
ENSMUSG00000041301	Cftr	0.871844	0.790772	2.34767	2.85	0.0565835	0	0.790772	0.485427	VIP
ENSMUSG00000041567	Serpina12	0.0285692	0	1.70044	2.06695	0	0.0285692	0	0.0426443	VIP
ENSMUSG00000041741	Pde3a	0.0565835	0.0143553	2.52105	2.55336	0.333424	0.443607	0.505891	0.201634	VIP
ENSMUSG00000044217	Aqp5	0	0.422233	2.37295	2.49057	0	0	0.15056	0.124328	VIP
ENSMUSG00000044288	Cnr1	2.44626	3.07553	7.42526	7.63532	2.6017	3.39094	4.86146	4.85449	VIP
ENSMUSG00000044716	Dok7	1.9782	2.12763	5.48123	5.40531	2.57289	2.98368	3.15056	2.80529	VIP
ENSMUSG00000045573	Penk	6.02569	5.08023	7.65421	7.68215	1.1375	2.37573	3.06523	3.10769	VIP
ENSMUSG00000045731	Pnoc	2.18587	1.99639	5.42727	5.40293	2.55582	2.62761	0.111031	0.485427	VIP
ENSMUSG00000047712	Ust	0.678072	0.739848	3.51349	3.70266	0.516015	1.11103	1.39506	1.35614	VIP
ENSMUSG00000048562	Sp8	0.0426443	0	2.49825	2.01436	0	0	0	0.0426443	VIP
ENSMUSG00000048776	Pthlh	1.41684	2.22959	5.38888	5.77189	2.1635	2.89918	0.238787	0.31034	VIP
ENSMUSG00000048988	Elfn1	3.22805	3.04614	6.65564	6.40344	1.96347	2.82171	1.93357	1.848	VIP
ENSMUSG00000049796	Crh	2.80116	1.85599	6.08002	6.30852	0.250962	0.432959	0.422233	0.250962	VIP
ENSMUSG00000050541	Adra1b	3.3147	2.15704	5.57168	5.50176	0.941106	1.54102	2.15381	1.97085	VIP
ENSMUSG00000051729	Gm5087	0	0	4.54226	4.31832	0	0.111031	0	0.485427	VIP
ENSMUSG00000052133	Sema5b	4.10014	3.62527	7.19899	6.67793	2.14078	2.28392	3.74846	3.85	VIP
ENSMUSG00000052551	Adarb2	5.46107	5.3565	8.55236	8.43421	1.10434	1.05658	1.36737	1.91839	VIP
ENSMUSG00000053206	NA	0	0	4.55827	3.83794	0.454176	0.298658	0.903038	1.08406	VIP
ENSMUSG00000053930	Shisa6	1.9782	1.72683	5.86518	5.89676	1.60407	1.36737	3.24945	2.21101	VIP
ENSMUSG00000054252	Fgfr3	2.12433	1.1177	4.23802	3.80219	1.32193	1.28688	2	1.99277	VIP
ENSMUSG00000054453	Sytl5	1.926	1.848	3.90207	4.25475	1.76553	1.62293	0.411426	0.422233	VIP
ENSMUSG00000055322	Tns1	1.62293	1.29866	3.53356	3.66562	1.3505	1.31034	1.88753	1.78241	VIP
ENSMUSG00000056296	Synpr	2.93734	3.62644	6.75315	6.94813	1.1635	2.26903	3.31034	3.19219	VIP
ENSMUSG00000058934	Igf1os	0.250962	0.163499	2.06695	2.59694	0.124328	0.0426443	0	0	VIP
ENSMUSG00000062132	Arhgap33os	0.31034	0.250962	2.5008	1.44361	0.0703893	0.124328	0.15056	0.464668	VIP
ENSMUSG00000062383	NA	0.432959	0.863938	5.62205	5.81198	0	0	1.68257	1.74416	VIP
ENSMUSG00000064080	Fbln2	0.748461	0.757023	6.53792	6.21296	0.111031	0.485427	3.23266	2.73552	VIP
ENSMUSG00000070713	Gm10282	0.925999	0.799087	3.5097	3.82375	0.454176	0.298658	0.389567	0	VIP
ENSMUSG00000072421	Gm10357	1.18269	1.43829	6.78764	6.39917	0	0	0	0	VIP
ENSMUSG00000075020	Mir670hg	2.24489	2.79077	5.1643	5.41447	1.23879	0.910733	0.613532	0.678072	VIP
ENSMUSG00000078607	1810010H24Rik	1.81147	1.65992	3.68032	3.5435	1.24489	1.46989	1.32193	0.948601	VIP
ENSMUSG00000079067	Hmgn2-ps1	2.84398	2.854	5.80761	6.14119	3.10434	2.63923	3.81558	3.18903	VIP
ENSMUSG00000081115	Gm15913	0	0	5.75622	6	1.95977	0	1.4489	0	VIP
ENSMUSG00000083382	Gm6433	0.238787	0.275007	5.21723	5.3302	3.30305	2.34767	2.95233	2.43029	VIP
ENSMUSG00000083611	Gm8832	0	0	5.47573	5.41007	0	0.903038	1.87578	2.03562	VIP
ENSMUSG00000084934	Gm16035	0.782409	0.189034	4.75596	5.01525	2.23879	1.90304	2.09085	2.1635	VIP
ENSMUSG00000084967	Gm12296	0.176323	0.214125	3.91456	3.93923	0.422233	0.526069	1.22651	0.584963	VIP
ENSMUSG00000085091	Egfros	0.0840643	0	3.93168	4.0027	0.0426443	0.201634	0.15056	0.163499	VIP
ENSMUSG00000085098	NA	1.08406	1.12433	4.16269	4.41819	1.83592	1.60881	0.443607	0.238787	VIP
ENSMUSG00000085726	NA	0.432959	0.464668	3.02148	2.95233	1.08406	0.948601	0.910733	1.32193	VIP
ENSMUSG00000085896	5330429C05Rik	0	0	3.58256	3.85599	0	0	0	0	VIP
ENSMUSG00000085996	A830012C17Rik	0.250962	0.111031	2.08746	2.20789	0	0	0	0.201634	VIP
ENSMUSG00000087335	4930526F13Rik	0.0976108	0	1.70487	1.75275	0	0	0	0	VIP
ENSMUSG00000089416	Gm22116	0	0	6.67638	6.46499	3.51728	2.54844	3.75275	3.54102	VIP
ENSMUSG00000090063	Dlx6os1	0	0	8.44332	8.60774	5.68201	5.25927	0.378512	1.49057	VIP
ENSMUSG00000090168	D630014O11Rik	0	0	3.87774	4.01346	1.53605	1.26303	2.23879	1.83188	VIP
ENSMUSG00000090669	NA	0.0976108	0	2.70044	3.58976	0	0	0	0.163499	VIP
ENSMUSG00000091002	Tcerg1l	0.765535	1.1375	4.24717	4.3978	2.0036	2.53854	2.09424	1.70044	VIP
ENSMUSG00000091093	NA	2.17313	2.52607	4.90111	4.28614	1.46467	1.90689	2.05311	1.22651	VIP
ENSMUSG00000091966	NA	0.704872	0.722466	2.58256	2.44361	0.790772	0.594549	0.918386	0.722466	VIP
ENSMUSG00000000214	Th	11.2437	11.5473	0.31034	0.879706	0.85599	1.60881	0.201634	0	DA
ENSMUSG00000003355	Fkbp11	5.59544	5.87922	0.863938	0.847997	1.63691	2.78241	0.275007	0.238787	DA
ENSMUSG00000005413	Hmox1	5.41041	5.39506	0.454176	0.910733	0.545968	0.613532	1.36177	0.757023	DA
ENSMUSG00000005952	Trpv1	1.97085	2.02148	0.226509	0.0840643	0.137504	0	0.238787	0.321928	DA
ENSMUSG00000006611	Hfe	4.23113	3.86592	0.250962	0.31034	0.137504	0.176323	0.516015	0.275007	DA
ENSMUSG00000009092	Derl3	5.80555	5.5735	1.18903	2.04614	1.20789	1.14405	1.58976	1.49057	DA
ENSMUSG00000010358	Ifi35	5.31868	4.62936	1.59455	1.0072	2.58976	2.13422	1.03562	0.584963	DA
ENSMUSG00000015568	Lpl	5.11686	5.35332	0.687061	0.650765	2.11437	2.90304	2.47768	2.59932	DA
ENSMUSG00000017057	Il13ra1	4.74792	5.05441	0.650765	0.659925	0.137504	0.111031	0.111031	0.0426443	DA
ENSMUSG00000020123	Avpr1a	2.54844	3.37156	0	0	0.0703893	0	0	0.124328	DA
ENSMUSG00000020182	Ddc	9.07253	9.36652	1.18903	0.475085	0.356144	0.432959	0.555816	0	DA
ENSMUSG00000020788	Atp2a3	3.36177	3.07724	0.0426443	0.111031	0	0.250962	0.137504	0.0426443	DA
ENSMUSG00000020902	Ntn1	4.08406	4.49825	1.59932	1.41684	1.14405	1.42223	0.823749	0.790772	DA
ENSMUSG00000021583	Erap1	3.40599	3.16189	0.879706	0.695994	1.0635	1.08406	1.41143	1.01436	DA
ENSMUSG00000021609	Slc6a3	9.54462	9.85184	0	0	0	0	0	0	DA
ENSMUSG00000022076	Klhl1	5.52042	5.84273	0.31034	0.238787	0.669027	0.555816	1.53605	1.07724	DA
ENSMUSG00000022261	Sdc2	7.05767	7.54535	3.05485	3.0321	1.42761	1.89142	3.36036	2.84599	DA
ENSMUSG00000022769	Sdf2l1	7.51104	6.84373	2.17313	3.39094	1.75702	1.72683	2.52105	2.46205	DA
ENSMUSG00000023064	Sncg	7.61353	7.50541	1.65992	0.545968	0.201634	0.124328	0	0	DA
ENSMUSG00000024659	Anxa1	4.98459	5.68342	0	0.0976108	0.536053	0.163499	0	0.298658	DA
ENSMUSG00000025094	Slc18a2	9.27942	9.65012	2.37851	2.39506	2.6017	2.71809	2.52356	2.29866	DA
ENSMUSG00000025161	Slc16a3	3.84599	4	1.79077	0.970854	1.57046	1.31034	1.31615	1.48027	DA
ENSMUSG00000025225	Nfkb2	2.42761	1.60407	0.389567	0.163499	0.411426	0.545968	0.31034	0.495695	DA
ENSMUSG00000025408	Ddit3	8.27901	7.95414	5.02857	4.93734	5.70819	5.49953	4.42223	4.67356	DA
ENSMUSG00000025432	Avil	5.14405	4.80168	0.687061	1.60881	0.485427	0.411426	1.3505	1.25701	DA
ENSMUSG00000025905	Oprk1	6.37921	6.81006	1.3505	1.13093	0.201634	0.432959	2.3505	2.04963	DA
ENSMUSG00000026628	Atf3	6.04898	5.38716	0.176323	0.0703893	0	0.400538	0.0976108	0.333424	DA
ENSMUSG00000026686	Lmx1a	3.36317	3.6311	0	0.0426443	0	0	0	0	DA
ENSMUSG00000026864	Hspa5	10.9057	10.8871	5.41278	6.36999	5.82146	5.77821	6.52654	6.40088	DA
ENSMUSG00000027313	Chac1	5.98391	5.65249	2.64847	2.55827	2.9241	3.15381	2.36737	2.13422	DA
ENSMUSG00000027568	Ntsr1	5.16471	5.58406	0.505891	0.333424	0.124328	0.344828	1.62293	1.42761	DA
ENSMUSG00000028044	Cks1b	3.848	3.46467	0.948601	0.910733	1.26903	1.38405	1.04963	0.887525	DA
ENSMUSG00000028172	Tacr3	6.36317	6.83023	0.0285692	0.0976108	0.85599	1.01436	0.201634	0.378512	DA
ENSMUSG00000028357	Kif12	3.62994	3.22651	0	0	0	0	0	0	DA
ENSMUSG00000028487	Bnc2	3.96255	4.39369	0.0840643	0	0.443607	0.516015	1.26903	0.823749	DA
ENSMUSG00000028610	Dmrtb1	3.47119	3.68594	0	0	0	0	0.286881	0	DA
ENSMUSG00000028893	Sesn2	6.00876	5.81865	1.80735	1.68706	2.11437	2.07724	1.5509	1.44361	DA
ENSMUSG00000029185	Fam114a1	4.0027	3.73552	1.27501	1.40599	1.24489	1.70929	0.137504	0.298658	DA
ENSMUSG00000029219	Slc10a4	8.14262	8.37691	0.475085	0.613532	0.0426443	0	0	0	DA
ENSMUSG00000029546	Uncx	2.38957	1.8679	0.0426443	0	0.0840643	0	0	0	DA
ENSMUSG00000030107	Usp18	5.42492	3.85	0.15056	0.214125	0	0.176323	0.111031	0	DA
ENSMUSG00000030110	Ret	6.35826	7.1103	1.99639	2.26604	1.53605	2.10434	0.275007	0.163499	DA
ENSMUSG00000031491	Chrna6	7.68166	8.22805	0.0565835	0.0976108	0.0565835	0.0703893	0.137504	0.176323	DA
ENSMUSG00000031492	Chrnb3	6.48269	6.82286	0.0976108	0.137504	0.111031	0.226509	0.871844	0.948601	DA
ENSMUSG00000031603	Fgf20	3.66676	2.82782	0	0	0	0	0	0.321928	DA
ENSMUSG00000031789	Cngb1	1.50589	1.60881	0.0565835	0.111031	0	0.0426443	0.0840643	0	DA
ENSMUSG00000032023	Jhy	1.85997	2.22342	0.163499	0.411426	0.475085	0.0285692	0.879706	0.0565835	DA
ENSMUSG00000032259	Drd2	5.26978	5.63227	1.53107	1.37295	0.378512	0.62293	0.378512	0.495695	DA
ENSMUSG00000032715	Trib3	4.57168	4.57652	0.189034	0.263034	0.613532	0	0.111031	0	DA
ENSMUSG00000032899	Styk1	2.58976	3.48671	0.201634	0.0840643	0	0	0.137504	0	DA
ENSMUSG00000033318	Gstt2	2.90304	3.47897	0.189034	0.505891	0.863938	1.33342	1.13093	0.545968	DA
ENSMUSG00000033355	Rtp4	4.59216	3.17792	0.454176	0.565597	1.01436	0.765535	0.250962	0	DA
ENSMUSG00000033774	Npbwr1	2.59932	3.04089	0.0426443	0.0426443	0	0.0285692	0.669027	0.555816	DA
ENSMUSG00000034459	Ifit1	6.08852	4.60822	0.722466	1.53605	0.941106	1.07724	1.28096	1.0635	DA
ENSMUSG00000035095	Fam167a	3.6893	3.31325	1.23879	1.64616	0	0	0.464668	0.526069	DA
ENSMUSG00000035451	Foxa1	3.17951	2.83592	0	0	0	0	0	0	DA
ENSMUSG00000036390	Gadd45a	5.95047	4.22497	1.46989	1.23879	2.04963	2.15056	2.61353	2.53356	DA
ENSMUSG00000038115	Ano2	3.36036	3.25096	0.526069	0.475085	0	0.176323	0.545968	0.432959	DA
ENSMUSG00000038259	Gdf5	2.47249	2.22342	0	0	0.15056	0	0.0840643	0	DA
ENSMUSG00000038718	Pbx3	5.32048	5.6314	3.26754	2.95047	1.1635	1.44361	1.75702	1.78241	DA
ENSMUSG00000038742	Angptl6	5.87774	5.45154	1.29866	1.64155	1.76977	1.73118	2.30159	1.76129	DA
ENSMUSG00000038765	Lmx1b	2.81352	3.54597	0.0143553	0.0976108	0.0703893	0	0.0840643	0	DA
ENSMUSG00000038775	Vill	5.39815	5.47151	1.76553	1.51096	0.823749	0.575312	4.08321	3.6017	DA
ENSMUSG00000039095	En2	2.73335	2.94673	0.0565835	0	0	0	0	0	DA
ENSMUSG00000039899	Fgl2	3.93546	4.14812	0.0285692	0.163499	0.0840643	0.137504	0.111031	0.137504	DA
ENSMUSG00000039977	Ccdc67	1.94111	1.94111	0.226509	0.0976108	0.214125	0.163499	0	0.124328	DA
ENSMUSG00000040152	Thbs1	2.15056	2.82375	0.214125	0.356144	0.83996	0.704872	0.464668	0.263034	DA
ENSMUSG00000040856	Dlk1	9.3781	8.80552	0.0426443	0.0976108	0	0.298658	0.333424	0.201634	DA
ENSMUSG00000041669	Prima1	3.53978	3.18903	0.389567	0.298658	0.765535	0.356144	0.879706	0.389567	DA
ENSMUSG00000042638	Gucy2c	4.91886	5.14527	0	0	0.124328	0	0.111031	0.0840643	DA
ENSMUSG00000043789	Vwce	2.21723	2.29278	0.831877	0.333424	0.189034	0.15056	0.495695	0.400538	DA
ENSMUSG00000044681	Cnpy1	7.24422	6.56773	0	0.0840643	0.111031	0.286881	0	0	DA
ENSMUSG00000045690	Wdr89	2.87381	1.87184	0.432959	0.356144	0.83996	0.782409	0.731183	0.454176	DA
ENSMUSG00000045761	Fam179a	3.82069	4.0635	1.32769	0.903038	1.75702	1.75702	1.23266	0.970854	DA
ENSMUSG00000046782	Ttc6	3.58135	3.5509	0.0285692	0	0.0285692	0	0.137504	0.226509	DA
ENSMUSG00000047786	Lix1	5.14405	5.36947	1.22651	1.37851	0.516015	0.739848	1.9486	1.86394	DA
ENSMUSG00000047963	Stbd1	4.57592	4.27426	0.15056	0.555816	0.584963	0.722466	1.36737	1.32193	DA
ENSMUSG00000048065	Cyb5r2	2.09085	2.30451	0.0703893	0.0976108	0	0	0.214125	0.124328	DA
ENSMUSG00000049001	Ndnf	4.49121	3.86987	0.201634	0.137504	0.201634	0.214125	0.925999	0.475085	DA
ENSMUSG00000049107	Ntf3	5.34731	5.88801	0	0.286881	0.963474	0.62293	0.650765	0.137504	DA
ENSMUSG00000050473	Slc35d3	3.23726	3.56071	0.250962	0.189034	0.250962	0.189034	0	0.0703893	DA
ENSMUSG00000051111	Sv2c	6.04023	6.13258	1.10434	1.45943	1.89918	2.51349	2.5656	2.17313	DA
ENSMUSG00000051136	Ghsr	2.58736	2.96347	0.0143553	0	0	0	0.137504	0	DA
ENSMUSG00000051980	Casr	2.88557	2.57289	0	0.0426443	0	0	0	0	DA
ENSMUSG00000052631	Sh2d6	5.40599	4.66903	0.823749	0.485427	0.613532	0.176323	0.333424	0.464668	DA
ENSMUSG00000052951	C130021I20Rik	6.18646	6.06867	0	0	0	0	0	0	DA
ENSMUSG00000053279	Aldh1a1	8.14032	8.83898	0.992768	1.07039	0.678072	0.918386	1.28096	1.02857	DA
ENSMUSG00000055737	Ghr	5.21218	5.34021	3.51979	3.39232	2.41143	2.48285	3.3978	3.68706	DA
ENSMUSG00000056162	Cndp1	3.13422	2.80735	0.0840643	0.111031	0.815575	0.815575	0.176323	0.189034	DA
ENSMUSG00000057615	Ldoc1	3.55459	3.79494	1.14405	0.773996	0.124328	0.163499	0.286881	0.250962	DA
ENSMUSG00000058665	En1	4.55275	4.69655	0.0703893	0	0	0	0	0.0840643	DA
ENSMUSG00000060204	Gm5868	1.54102	1.87971	0.189034	0	0	0	0.15056	0	DA
ENSMUSG00000063354	Slc39a4	4.85997	5.27538	0	0.0565835	0.0703893	0	0	0	DA
ENSMUSG00000063415	Cyp26b1	1.88753	2.4489	0.189034	0.111031	0.0426443	0.238787	0.475085	0.782409	DA
ENSMUSG00000063450	Syne2	7.39335	7.02525	2.28096	2.07039	3.27501	2.91265	2.59694	2.39506	DA
ENSMUSG00000071230	Npw	3.44758	3.32769	0	0	0	0	0.823749	0	DA
ENSMUSG00000076637	NA	6.36632	5.96532	0	0	0	0	0	0	DA
ENSMUSG00000076643	NA	7.91821	7.38007	0	0	0	0	0	0	DA
ENSMUSG00000079391	Gm2974	2.26903	2.32481	0.356144	0.516015	0	0.226509	0.641546	0.807355	DA
ENSMUSG00000079445	B3gnt7	1.63227	2.56316	0.454176	0.400538	0.124328	0.124328	0.356144	0.367371	DA
ENSMUSG00000082361	Btc	1.75275	2.13422	0.214125	0.31034	0	0.0703893	0	0.286881	DA
ENSMUSG00000085562	2610028E06Rik	1.68257	2.07724	0.0565835	0	0.137504	0.124328	0	0.238787	DA
ENSMUSG00000086152	Gm11454	2.67582	2.17632	0	0	0.238787	0	0	0	DA
ENSMUSG00000087461	C230014O12Rik	2.81352	2.92029	0.226509	0.454176	0	0.0426443	1.16993	1.48543	DA
ENSMUSG00000087594	BC039771	2.36177	2.21101	0.505891	0.526069	0.344828	0.526069	0.526069	0.400538	DA
ENSMUSG00000090363	Gm3512	3.11103	2.49825	0.773996	0.713696	0.887525	1.1635	1.02148	0.545968	DA
ENSMUSG00000037025	Foxa2	3.89821	2.7137	0	0	0	0	0	0	DA

## Sheet: Supplementary Data 4
Supplementary Data 4
Matrix of regulatory scores for the 85 distal DHS-containing mDA-enriched genes.
Gene Name	Foxa2	NR4A2	Arid5a	Mafg
Slc18a2	0.0420934	0.0158372	0.00579652	0.00752482
Sncg	0.495705	0.194659	0.000255464	0.119165
Oprk1	4.60224e-08	3.54567e-08	2.62099e-08	2.98528e-08
Npbwr1	2.39201e-22	1.84286e-22	1.36226e-22	1.5516e-22
Lmx1a	1.07748e-06	1.75275e-07	1.02662e-08	4.65917e-07
Ntf3	1.39572e-11	5.08334e-12	1.43302e-12	5.71351e-12
Gm11454	1.75958e-38	1.75275e-39	3.00256e-39	5.76437e-39
Sdc2	7.93059e-15	1.96611e-15	1.22342e-15	2.09972e-15
Hfe	4.82635e-34	6.96352e-35	6.42195e-35	1.15972e-34
Rtp4	1.14039e-36	1.7889e-37	6.7951e-38	2.60357e-37
Cyb5r2	8.55005e-14	7.21889e-15	9.52927e-16	1.77372e-14
Ntsr1	9.87804e-15	6.59423e-16	4.47355e-15	8.01618e-15
Sesn2	0.0320381	0.0120024	5.0381e-05	0.0320795
Foxa1	1.12925e-31	2.94875e-32	1.37595e-33	9.27717e-32
Ttc6	5.7963e-33	1.51356e-33	7.06263e-35	4.76187e-33
Slc10a4	0.388704	0.121274	0.0152169	0.504348
Fgl2	0.53423	0.200106	0.215231	0.577816
Chrna6	2.22208e-38	4.05409e-39	6.05301e-39	2.26877e-38
Chrnb3	2.04744e-36	3.73045e-37	5.56944e-37	2.09058e-36
Slc6a3	0.0365881	0.0596365	0.00208436	0.024892
Cngb1	6.11596e-32	6.31889e-32	3.20823e-34	3.90801e-32
Cyp26b1	0.224628	0.1924	0.0871826	0.143206
Foxa2	0.318843	0.239032	0.00170076	0.117522
Slc35d3	0.0796175	0.059593	0.006153	0.0879885
Ghsr	1.37019e-06	1.08844e-06	1.55747e-07	1.44832e-06
Gdf5	0.00954268	0.0175307	2.71893e-05	0.0166829
Anxa1	2.28559e-09	4.26258e-09	2.48578e-10	3.05789e-09
Aldh1a1	0.274435	0.511816	0.0298472	0.367166
Sh2d6	0.0242943	0.107014	0.00120658	0.373306
Syne2	5.5508e-13	1.49481e-12	4.25423e-17	6.43087e-12
Ifi35	3.11277e-14	1.99574e-14	1.92436e-15	6.16551e-14
Trib3	2.18565e-09	1.61136e-09	4.89125e-10	3.13752e-09
Kif12	0.0983699	0.157073	0.00918247	0.216359
Ret	0.169102	0.316382	0.00145601	0.58279
Nfkb2	9.13028e-06	3.18291e-05	1.20844e-05	2.01743e-05
Fgf20	5.72129e-05	0.000328689	3.1013e-05	0.000149
Chac1	0.0174534	0.137094	1.29332e-06	0.0719236
En2	0.0198315	0.0733719	0.00505177	0.0391653
Drd2	0.198457	0.84081	0.113719	0.780847
Ano2	8.07552e-06	5.09777e-05	4.83561e-07	3.83957e-05
C230014O12Rik	0.004599	0.0935401	0.0068445	0.073503
Atp2a3	2.87895e-45	2.82444e-44	1.0652e-44	2.70719e-44
En1	1.72517e-06	2.45221e-05	3.82938e-06	2.35875e-05
Fam179a	3.37893e-19	2.89759e-20	4.33968e-19	3.07511e-20
Vill	1.20717e-06	7.79146e-08	1.30622e-06	3.44819e-07
Gucy2c	0.0634419	0.00760019	0.0739931	0.017573
Vwce	0.424887	0.157085	0.249065	0.0180792
Fam114a1	1.25381e-05	4.24777e-06	9.31978e-06	2.16251e-06
Prima1	0.565197	0.0585863	0.442486	0.0109887
Npw	5.07344e-05	6.80361e-06	6.35089e-05	6.16059e-05
Avpr1a	1.13415e-10	2.05198e-11	1.54998e-10	1.01658e-10
Ddc	2.28887	0.541293	3.52167	1.97272
Gm5868	6.91793e-14	4.82455e-14	1.09251e-13	7.75792e-14
Jhy	1.88246e-16	1.17361e-16	4.83805e-16	3.01648e-16
BC039771	1.07358e-13	1.0235e-14	4.31177e-13	1.84279e-13
Uncx	0.0227738	0.0073607	0.075032	0.00287097
Bnc2	0.00149772	0.000425921	0.00250825	0.000716119
Wdr89	1.14708e-17	2.39011e-18	2.22712e-17	3.94081e-18
Ddit3	1.97628e-07	4.53401e-07	1.95484e-06	3.56835e-07
Avil	4.98446e-20	1.14354e-19	4.93036e-19	8.99987e-20
Lmx1b	0.0196325	0.0559555	0.259534	0.0100992
C130021I20Rik	0.0213081	0.0607312	0.281684	0.0109611
Tacr3	5.50355e-08	1.95293e-08	2.20013e-07	7.22516e-08
Fam167a	8.31657e-25	3.15101e-25	1.05278e-23	1.26269e-24
Sv2c	1.82916e-08	2.10946e-08	3.57152e-07	5.25206e-08
Th	0.41372	0.893766	0.714094	0.0890377
Klhl1	0.00493101	0.0454076	0.0181799	0.00733352
Dlk1	0.000510673	0.00277763	1.50178e-07	4.79007e-05
Cnpy1	0.0164416	0.0550912	0.00846817	0.0162587
Fkbp11	2.3099e-07	3.66714e-05	1.02592e-06	8.01115e-06
Hspa5	1.05259e-11	5.69653e-10	1.83733e-12	1.16842e-10
Ccdc67	0.000658716	0.0366739	0.000545072	0.00685081
Dmrtb1	1.12589e-08	2.65725e-07	1.11518e-10	9.79241e-09
Slc39a4	2.25462e-14	3.12508e-13	4.69972e-15	2.35634e-14
B3gnt7	0.00174551	0.023015	0.00289003	0.00335218
Slc16a3	2.84473e-36	7.01278e-34	8.75467e-36	4.05768e-35
Sdf2l1	3.20105e-06	0.00134754	2.98452e-06	4.96591e-05
2610028E06Rik	3.30792e-08	3.49614e-06	9.26001e-09	1.35469e-07
Lix1	3.12408e-23	1.08086e-22	1.39115e-22	1.01945e-22
Ndnf	0.169071	0.363806	0.479705	0.353002
Lpl	1.1389e-24	8.0103e-24	1.17925e-23	4.36305e-24
Atf3	2.29085e-05	0.000180863	0.000318475	0.00015205
Stbd1	0.00130646	0.00409734	0.00418271	0.00560587
Ntn1	4.34874e-05	7.60689e-05	0.000163429	0.000108387
Pbx3	7.37008e-07	0.00013908	0.000634267	0.000598251

## Sheet: Supplementary Data 5
Supplementary Data 5
Matrix of the regulatory scores for the 59 promoter DHS-containing mDA-enriched genes
Gene name	Gmeb1	Bhlhe41	Atf1	Creb1	Mlx	Max	Clock	Bhlhe40	Tcfe3	Mitf	Max3
Oprk1	0.573617	0.236399	0.447251	0.322313	0.242172	0.30947	0.347586	0.123383	0.123512	0.11719	0.238506
Npbwr1	7.03568e-09	3.08906e-08	1.02682e-07	1.79454e-08	2.05053e-08	1.42621e-08	1.20643e-08	3.19971e-08	3.98106e-08	4.72443e-08	1.91126e-08
En1	2.48294	2.67088	0.924267	0.327639	1.90253	1.81972	1.69377	3.06301	0.947099	1.18532	1.89395
Atf3	1.28081	1.00469	2.26111	1.45014	0.634163	0.61385	0.385491	0.674948	0.473624	0.408138	0.371817
Gstt2	8.61793e-11	5.00653e-11	3.54293e-11	1.14289e-11	2.1207e-11	1.98907e-11	6.82832e-12	1.67938e-11	2.07997e-11	2.10756e-11	1.58333e-11
Derl3	0.600147	1.48558	0.491759	0.279214	2.50635	2.38523	2.51247	1.62961	1.33435	1.46729	2.40732
Ddc	1.46366	0.233961	0.49926	0.283953	0.233694	0.170809	0.154106	0.157502	0.408024	0.338966	0.234891
Ntn1	0.164783	0.482504	0.175978	0.160501	0.240834	0.233911	0.161299	0.233872	0.300495	0.257136	0.215887
Slc16a3	2.23574e-08	1.87279e-08	2.03702e-08	1.64331e-08	1.19515e-08	6.45669e-09	6.08848e-09	7.04285e-09	1.23365e-08	1.05924e-08	7.58146e-09
Ttc6	0.182308	0.356508	0.0326443	0.0506853	0.335116	0.253038	0.390427	0.26826	0.206831	0.225445	0.255053
Wdr89	1.09199	3.03038	0.890077	0.796146	3.2033	2.40968	2.09373	3.171	1.78284	1.88479	2.32759
Prima1	0.798081	0.757242	0.877517	0.778085	0.235387	0.384017	0.561456	0.423088	0.228288	0.24817	0.323052
Slc6a3	2.73407	0.335729	0.334236	1.02201	0.20286	0.157929	0.254798	0.0979752	0.152655	0.196914	0.231661
Erap1	0.391889	1.19102	0.0798664	0.0396832	1.53534	1.40044	1.15134	0.954137	0.640616	0.791175	1.37674
Fam167a	1.56444	0.570384	0.92669	1.06461	0.393065	0.269599	0.273679	0.234308	0.206582	0.214249	0.20685
Klhl1	1.24545	0.0993058	0.747093	1.65878	0.166744	0.249185	0.118911	0.147357	0.109404	0.119459	0.247688
Ghr	0.345812	0.0650202	1.83128	0.111825	0.0497483	0.0533495	0.0536561	0.00210651	0.041234	0.0414341	0.0658426
Sdc2	0.99885	0.103182	0.43271	0.0889261	0.08325	0.0669759	0.258138	0.0406618	0.0921975	0.0923468	0.0661053
Fkbp11	0.291911	1.15045	2.32858	1.08733	1.62224	1.58604	2.46736	1.48139	1.07341	1.05648	1.4243
Sdf2l1	0.784611	0.626738	0.462199	0.396704	0.318586	0.462818	0.601287	0.631454	0.682913	0.67047	0.284767
Lix1	0.0175847	0.301854	0.104825	0.0979474	0.277134	0.243459	0.189103	0.204056	0.67529	0.609576	0.284422
Fam179a	0.0989568	0.404556	0.424844	0.104316	0.639887	0.745544	0.623208	0.317389	0.582874	0.567336	0.802459
Vwce	0.00222114	0.0054603	0.00309984	0.00116167	0.00665804	0.00792729	0.0092208	0.00837066	0.00223939	0.00238959	0.00718576
Nfkb2	1.2991	1.3773	0.153951	1.48608	0.764716	0.43385	0.470826	0.786746	1.18168	1.15501	0.446507
Slc18a2	2.65513	1.14591	1.14809	3.11815	0.787471	0.277973	0.206788	0.315958	2.12846	1.88817	0.318237
C230014O12Rik	0.355489	0.188614	0.642558	0.0926571	0.226207	0.195109	0.173623	0.0978755	0.140805	0.118935	0.221694
Pbx3	0.000341168	0.000276899	0.000166237	4.19211e-05	0.000126925	0.000227239	0.000145066	0.000116393	9.87047e-05	0.000115352	0.000158112
Hspa5	0.850658	0.747033	0.941143	1.88655	0.385729	0.381407	0.423146	0.538875	0.698599	0.648996	0.348789
Thbs1	0.637522	0.226877	0.142976	0.319328	0.105353	0.0928314	0.0688948	0.149167	0.123843	0.130291	0.0966576
Chac1	1.01795	1.84641	0.271462	0.792206	1.01398	0.848734	0.741989	1.03002	0.49315	0.526739	0.893124
BC039771	0.632761	0.546323	1.06889	0.126288	0.737475	0.495502	0.222665	0.35159	1.21029	0.986042	0.569653
Trib3	1.40569	0.530635	1.95204	1.0581	0.391971	0.295921	0.250171	0.318843	0.209737	0.195145	0.25279
Gm11454	1.67812	1.79017	0.512448	1.51105	2.00975	1.91667	1.66945	1.90423	3.01602	3.04247	2.06127
Ntsr1	4.90647e-08	6.88276e-08	1.09221e-08	4.65922e-08	1.78628e-07	2.86701e-07	2.49673e-07	1.04243e-07	1.24472e-07	1.31702e-07	2.82126e-07
Cks1b	0.904635	1.16554	0.6808	0.640475	0.596186	0.547855	0.305567	0.351542	0.438915	0.419412	0.478276
Dmrtb1	3.41037e-12	1.33471e-12	1.12758e-12	1.30987e-12	6.11741e-12	2.9215e-12	1.65045e-12	1.05339e-12	9.30098e-12	9.15541e-12	3.50937e-12
Sesn2	1.29996	0.413724	0.707705	0.396023	0.373372	0.217296	0.083374	0.220596	0.664263	0.620113	0.23888
Fgl2	1.31991	0.459736	0.495404	0.846231	0.388864	0.309766	0.292853	0.21665	0.761181	0.759321	0.360564
En2	1.09684	2.92396	1.06754	2.52196	2.62938	2.30122	3.19927	2.87045	2.32031	2.4817	2.12753
Slc10a4	0.155111	0.319588	0.111574	0.118294	0.350466	0.611323	0.722407	0.328745	0.362935	0.469503	0.59065
Uncx	3.42038	0.928977	0.951389	2.40733	0.716471	0.538	0.806997	0.514732	0.501712	0.54141	0.59146
Gadd45a	0.273702	0.449888	0.383722	0.279328	0.309077	0.493915	0.51313	0.542199	0.291382	0.312307	0.349521
Sh2d6	0.40521	0.106383	5.00469	0.0342162	0.228113	0.231272	0.167642	0.0211212	0.844287	0.80755	0.301045
Cyp26b1	2.63043e-08	1.70579e-08	3.88144e-09	2.24658e-09	1.27096e-08	2.69937e-08	3.29736e-08	1.36875e-08	1.22732e-08	1.59783e-08	2.74688e-08
Ret	1.7225	0.616097	0.760186	0.230912	0.550068	0.489562	0.476512	0.421448	0.645834	0.645793	0.479879
Usp18	0.586695	0.512811	0.302897	0.161171	0.261264	0.218919	0.164669	0.245497	0.15807	0.150155	0.221599
Ntf3	5.75502e-06	1.28986e-06	2.10109e-06	4.2187e-06	2.29492e-06	4.13988e-06	2.43048e-06	1.88419e-06	1.67804e-06	1.77707e-06	2.87133e-06
Gucy2c	0.562102	0.215327	0.352335	1.79818	0.150889	0.127377	0.0795086	0.129479	0.172222	0.151515	0.134067
Cyb5r2	0.156526	1.03413	0.349065	0.49427	0.804595	0.668612	0.593275	0.790435	1.5903	1.56646	0.761746
Th	2.33775	0.87422	2.73575	2.26389	0.599193	0.591861	0.434408	0.402892	0.548687	0.637696	0.667662
Chrna6	0.0517046	0.232313	0.0460628	0.298428	0.300697	0.203879	0.153682	0.279039	0.337129	0.359394	0.194148
Hmox1	0.719787	1.66746	0.319996	0.492961	2.30418	1.47812	1.2387	1.27753	3.19602	3.21947	1.63344
Angptl6	3.33142e-05	4.28886e-05	6.17678e-06	2.25597e-05	3.35729e-05	3.7731e-05	3.78882e-05	3.6749e-05	1.76822e-05	1.70225e-05	3.2982e-05
Drd2	1.13705	0.482651	0.228327	0.0481992	0.583503	0.635628	0.640236	0.133458	0.645064	0.620291	0.526525
Ddit3	1.14538	2.30549	4.35046	0.745297	1.62134	1.31677	1.13852	1.25503	2.58041	2.11579	1.1893
Rtp4	0.115874	0.206188	0.0179029	0.102085	0.110774	0.0544393	0.0596891	0.134084	0.173856	0.165897	0.0571558
C130021I20Rik	1.46296	0.179069	0.987717	0.666905	0.155711	0.169039	0.129822	0.148152	0.124889	0.134648	0.165311
Sv2c	0.454175	0.551236	0.634083	0.257703	0.535401	0.756464	0.696946	0.239075	0.35827	0.367396	0.540274
Foxa2	0.050291	0.0349561	0.135073	0.0327155	0.0150562	0.0142336	0.00911874	0.016571	0.00887233	0.00973555	0.0117349

## Sheet: Supplementary Data 6
Supplementary Data 6
List of the 99 genes down-regulated by Gmeb1 knockdown in mDA neurons
gene_ensemblID	geneName	shScramble_Rep1 (RPKM)	shScramble_Rep2 (RPKM)	shGmeb1_Rep1 (RPKM)	shGmeb1_Rep2 (RPKM)	baseMean (count based)	log2FoldChange (count based) (shScramble/shGmeb1)	lfcSE	stat	pvalue	padj
ENSMUSG00000000214	Th	181.6	224.65	22.01	64.32	4735.71	1.95411	0.373016	5.23867	1.61735e-07	0.000191557
ENSMUSG00000001260	Gabrg1	25.51	26.3	8.1	13.25	1386.66	1.34791	0.309836	4.3504	1.35892e-05	0.00410382
ENSMUSG00000003363	Pld3	443.47	622.02	252.96	252.7	15108.5	1.30841	0.253308	5.16531	2.40039e-07	0.000227386
ENSMUSG00000006235	Epor	14.89	12.27	3.11	4.58	335.967	1.52182	0.405285	3.75494	0.000173382	0.0238347
ENSMUSG00000007021	Syngr3	442.04	618.23	247.2	296.3	16332.9	1.05764	0.260853	4.05455	5.02308e-05	0.0105946
ENSMUSG00000010045	Tmem115	55.48	70.78	27.9	31.44	2117.47	1.15151	0.280249	4.10888	3.97578e-05	0.00941769
ENSMUSG00000010803	Gabra1	361.21	314.73	140.32	152.55	22586.2	1.28194	0.232729	5.50829	3.62334e-08	4.64904e-05
ENSMUSG00000014198	Zfp385c	1.86	1.32	0.11	0.13	66.7635	1.61299	0.464545	3.47219	0.000516232	0.0431365
ENSMUSG00000019139	Isyna1	67.36	67.48	35.27	28.93	1902.68	1.12555	0.286891	3.92326	8.73588e-05	0.0154605
ENSMUSG00000019295	Tmem129	52.98	72.89	27.6	13.58	1884.54	1.42615	0.348098	4.09697	4.1859e-05	0.00958232
ENSMUSG00000019828	Grm1	39.89	33.29	13.83	18.17	3024.27	1.05157	0.292923	3.5899	0.000330799	0.0335008
ENSMUSG00000020123	Avpr1a	6.01	8.71	0.6	1.5	242.897	1.9194	0.450014	4.2652	1.99719e-05	0.00539486
ENSMUSG00000020218	Wif1	6.26	13.22	0.45	0	226.692	2.16648	0.470802	4.60169	4.1908e-06	0.00208147
ENSMUSG00000020589	Fam49a	7.48	19.93	4.46	3.95	930.486	1.4403	0.398598	3.61341	0.000302195	0.0324514
ENSMUSG00000020752	Recql5	54.16	50	29.33	20.97	1948.52	1.15105	0.314314	3.66211	0.000250145	0.0298565
ENSMUSG00000020792	Exoc7	47.41	54.43	33.51	38.15	1750.54	1.04829	0.309093	3.3915	0.000695115	0.0497875
ENSMUSG00000021044	Adck1	34.71	42.97	19.55	16.62	1312.51	1.12045	0.306137	3.65995	0.000252265	0.0298778
ENSMUSG00000021609	Slc6a3	148.36	135.65	4.03	28.29	5997.89	2.26149	0.438266	5.1601	2.46819e-07	0.000227386
ENSMUSG00000021803	Cdhr1	3.35	3.26	0.49	0.28	175.655	2.02818	0.453859	4.46875	7.86794e-06	0.0030401
ENSMUSG00000022076	Klhl1	14.31	23.25	8.36	3.81	1109.3	1.39648	0.39173	3.5649	0.000363992	0.0354321
ENSMUSG00000022407	Adsl	73.78	76.07	35.76	27.68	1925.11	1.14574	0.301414	3.80122	0.000143983	0.0209944
ENSMUSG00000022425	Enpp2	45.18	47.98	19.31	19.11	2106.5	1.28727	0.26805	4.80236	1.56804e-06	0.000894189
ENSMUSG00000022664	Slc35a5	28.6	24.17	12.54	9.42	1302.17	1.03657	0.298753	3.46967	0.000521101	0.0431365
ENSMUSG00000022756	Slc7a4	92.62	105.11	50.32	42.7	3920.05	1.14521	0.260758	4.39183	1.124e-05	0.00360546
ENSMUSG00000022814	Umps	6.71	8.32	2.17	1.09	343.082	1.70109	0.42358	4.01598	5.91999e-05	0.0116859
ENSMUSG00000024253	Dync2li1	28.62	29.5	12.44	6.37	524.161	1.37819	0.399645	3.44854	0.000563627	0.0447328
ENSMUSG00000024411	Aqp4	30.3	35.23	19.37	15.72	2312.59	1.06583	0.28469	3.74382	0.000181244	0.024479
ENSMUSG00000024740	Ddb1	59.38	60.64	35.69	31	3920.76	1.16089	0.279458	4.15409	3.26591e-05	0.00798179
ENSMUSG00000024742	Fen1	11.86	22.32	4.21	7.21	495.64	1.43237	0.398579	3.59369	0.000326033	0.0334662
ENSMUSG00000024985	Tcf7l2	22.4	16.97	3.49	10.02	762.819	1.41594	0.395302	3.58192	0.00034108	0.0337454
ENSMUSG00000025277	Abhd6	105.83	112.32	54.02	56.44	2600.39	1.03184	0.26236	3.9329	8.39263e-05	0.0150257
ENSMUSG00000026163	Sphkap	16.05	31.45	9.55	12.48	1813.37	1.13655	0.330617	3.43765	0.000586789	0.0455628
ENSMUSG00000026185	Igfbp5	23.54	12.9	6.04	7.7	1644.53	1.34727	0.347911	3.87246	0.000107743	0.0178378
ENSMUSG00000026787	Gad2	90.55	107.43	54.78	53.56	7630.47	1.00518	0.25355	3.96442	7.35747e-05	0.0136485
ENSMUSG00000026986	Hnmt	32.12	56.79	14.33	14.95	888.182	1.33716	0.359943	3.71492	0.000203267	0.0254448
ENSMUSG00000027360	Hdc	9.88	82.53	6.9	6.03	1494.4	1.8732	0.456949	4.09937	4.14272e-05	0.00958232
ENSMUSG00000027820	Mme	8.52	8.66	2.67	2.69	504.688	1.49819	0.35769	4.1885	2.80799e-05	0.00708764
ENSMUSG00000027965	Olfm3	33.62	37.37	20.01	9.96	2097.92	1.16649	0.342563	3.4052	0.000661156	0.0488832
ENSMUSG00000029093	Sorcs2	11.34	8.84	3.41	4.71	791.679	1.25639	0.35924	3.49734	0.000469916	0.0413446
ENSMUSG00000030095	Tmem43	60.25	62.29	26.99	31.24	2642.43	1.29545	0.260726	4.96864	6.74241e-07	0.000471877
ENSMUSG00000030223	Ptpro	44.61	41.61	15.92	17.09	2279.56	1.75761	0.306607	5.73245	9.89906e-09	1.52416e-05
ENSMUSG00000030286	Emc3	112	138.63	50.03	64.65	3675.57	1.19411	0.271115	4.40446	1.06049e-05	0.00347684
ENSMUSG00000031210	Gpr165	23.46	21.21	9.88	8.55	948.871	1.23869	0.331213	3.73986	0.000184119	0.0246072
ENSMUSG00000031374	Zfp92	3.46	1.73	0.25	0.09	124.855	1.70577	0.469894	3.63013	0.00028328	0.03153
ENSMUSG00000031491	Chrna6	38.62	37.74	6.68	17.02	1555.31	1.52509	0.374399	4.07344	4.63239e-05	0.010337
ENSMUSG00000031517	Gpm6a	347.25	503.38	185.74	245.05	22702.8	1.06324	0.271336	3.91854	8.90868e-05	0.0155872
ENSMUSG00000031639	Tlr3	4.56	6.57	1.09	1.84	317.767	1.52716	0.422053	3.6184	0.000296429	0.0323696
ENSMUSG00000031785	Gpr56	53.52	49.3	22.8	24.23	2668.48	1.20713	0.262796	4.59343	4.36012e-06	0.0020979
ENSMUSG00000031924	Cyb5b	32.85	33.58	16.91	12.2	2211.02	1.21815	0.297514	4.09444	4.23198e-05	0.00958232
ENSMUSG00000031980	Agt	54.66	129.93	20.07	31.25	2339.78	1.64215	0.370839	4.4282	9.50229e-06	0.00332971
ENSMUSG00000032036	Kirrel3	54.1	48.67	21.81	18.63	2332.88	1.40725	0.276707	5.08573	3.66221e-07	0.000313262
ENSMUSG00000032087	Dscaml1	6.41	3.49	1.23	2.26	407.435	1.46951	0.418249	3.51349	0.000442253	0.0400023
ENSMUSG00000032294	Pkm	680.27	1121.73	414.71	498.5	31499.9	1.04896	0.283182	3.70421	0.000212054	0.0263306
ENSMUSG00000032567	Aste1	28.31	25.87	8.27	7.69	668.046	1.67666	0.34261	4.89379	9.89111e-07	0.000609174
ENSMUSG00000034796	Cpne7	165.02	215.7	70.92	97.39	7863.62	1.24629	0.264756	4.70731	2.51007e-06	0.00138027
ENSMUSG00000036599	Chst12	63.14	78.89	38.15	29.56	1871.58	1.00984	0.294686	3.42682	0.000610687	0.0467799
ENSMUSG00000037012	Hk1	111.75	107.27	52.4	51.54	5438.14	1.05721	0.239851	4.40776	1.04446e-05	0.00347684
ENSMUSG00000037169	Mycn	5.88	6.51	0.47	0.8	173.584	2.09267	0.453433	4.61518	3.92753e-06	0.00208147
ENSMUSG00000037257	Aagab	35.59	41.84	14.03	15.43	1476.87	1.41638	0.288591	4.90792	9.20459e-07	0.000609174
ENSMUSG00000037816	Fbxw17	39.26	68.79	22.18	24.72	892.965	1.24995	0.353234	3.53859	0.000402267	0.0379982
ENSMUSG00000038026	Kcnj9	34.38	54.89	21.28	13.37	2168.79	1.30234	0.340305	3.82697	0.000129729	0.0197767
ENSMUSG00000038644	Pold1	20.76	19.42	6.31	5.77	558.707	1.54511	0.398485	3.87745	0.000105555	0.0178378
ENSMUSG00000038702	Dsel	5.92	9.39	2.34	3.3	653.113	1.31902	0.370644	3.55874	0.000372637	0.0358593
ENSMUSG00000040055	Gjb6	17.1	25.35	8.37	6.32	460.031	1.35329	0.371485	3.64293	0.000269557	0.0303693
ENSMUSG00000041468	Gpr12	13.15	18.4	5.35	5.72	558.142	1.39193	0.361594	3.84942	0.000118399	0.0187938
ENSMUSG00000041695	Kcnj2	4.43	7.53	1.78	2.29	473.328	1.35361	0.391807	3.4548	0.0005507	0.044627
ENSMUSG00000041958	Pigs	73.71	111.72	49.92	37.94	3604.09	1.10797	0.303964	3.64506	0.000267334	0.0303693
ENSMUSG00000042638	Gucy2c	6.85	3.33	0.14	0.89	245.488	1.78604	0.470858	3.79315	0.000148748	0.0214045
ENSMUSG00000044681	Cnpy1	31.9	29.67	7.02	4.49	1001.68	2.17737	0.331075	6.57668	4.81064e-11	1.48139e-07
ENSMUSG00000045871	Slitrk6	5.62	22.32	0.32	1.17	686.429	2.5894	0.458804	5.6438	1.66333e-08	2.32821e-05
ENSMUSG00000046798	Cldn12	33.52	45.05	19.73	16.97	2131.27	1.10695	0.289067	3.8294	0.000128457	0.0197767
ENSMUSG00000048376	F2r	15.95	17.3	6.42	5.32	799.915	1.44254	0.3315	4.35153	1.35188e-05	0.00410382
ENSMUSG00000048833	Slc39a9	31.59	21.77	12.97	11.32	2199.26	1.16389	0.308466	3.77316	0.000161191	0.0228697
ENSMUSG00000049001	Ndnf	4.74	13.76	2.44	1.29	561.783	1.68333	0.435674	3.86374	0.000111665	0.0182205
ENSMUSG00000049396	Gemin4	12.43	19.98	6.24	18.26	448.563	1.58479	0.436714	3.62889	0.000284645	0.03153
ENSMUSG00000049420	Tmem200a	15.92	19.29	1.12	2.17	299.644	2.54356	0.426198	5.96802	2.40144e-09	4.10833e-06
ENSMUSG00000050447	Lypd6	8.1	5.03	1.48	2.06	284.971	1.48272	0.41592	3.56491	0.000363979	0.0354321
ENSMUSG00000050953	Gja1	24.65	57.64	14.21	15.1	1842.77	1.38059	0.363286	3.80028	0.000144535	0.0209944
ENSMUSG00000052229	Gpr17	1.09	13.48	0.31	0.01	427.213	1.68952	0.46248	3.65317	0.000259025	0.0300533
ENSMUSG00000052373	Mpp3	22.76	31.4	10.81	13.48	1129.34	1.17422	0.346416	3.38963	0.000699865	0.0497875
ENSMUSG00000053279	Aldh1a1	35.08	60.67	10.51	15.03	1315.82	1.75475	0.347045	5.05626	4.27568e-07	0.000335014
ENSMUSG00000056019	Zfp709	1.68	4.02	0	0	67.4907	1.60395	0.453547	3.53646	0.000405531	0.0380729
ENSMUSG00000057182	Scn3a	33.77	38.94	19.2	14.94	4070.97	1.10771	0.24964	4.43726	9.11132e-06	0.00332971
ENSMUSG00000058897	Col25a1	33.52	32.45	14.65	12	2876.85	1.3133	0.259911	5.05289	4.35167e-07	0.000335014
ENSMUSG00000062591	Tubb4a	255.28	296.09	142.4	140.28	9735.86	1.07187	0.237258	4.51773	6.25054e-06	0.00275579
ENSMUSG00000063260	Syt10	6.27	10.56	0.83	0.07	175.438	1.76941	0.470519	3.76055	0.000169541	0.0235173
ENSMUSG00000066357	Wdr6	157.29	161.89	71.12	97.42	10667.9	1.02679	0.253462	4.05105	5.09874e-05	0.0106088
ENSMUSG00000068122	Agtr2	16.78	7.37	2.47	3.07	467.409	1.69433	0.420847	4.026	5.67344e-05	0.0113447
ENSMUSG00000068566	Myadm	51.2	53.67	29.05	23.03	2491.94	1.07728	0.280454	3.84121	0.000122431	0.0192355
ENSMUSG00000070527	Mkrn3	3.67	1.68	0	0	75.8714	1.77346	0.459502	3.85953	0.000113604	0.0182205
ENSMUSG00000070880	Gad1	261.57	268.6	90.26	82.59	11490.1	1.69242	0.237477	7.12668	1.02815e-12	5.15799e-09
ENSMUSG00000073079	Srp54a	29.85	45.38	14.85	10.23	1140.57	1.51849	0.349425	4.34569	1.38839e-05	0.00411098
ENSMUSG00000074646	6430550D23Rik	6.02	3.2	0.63	0.74	117.703	1.62858	0.468114	3.47902	0.000503247	0.0428094
ENSMUSG00000074909	Ranbp6	32.65	43.14	22.01	15.29	2960.84	1.05903	0.304852	3.47391	0.000512931	0.0431365
ENSMUSG00000074925	Ptar1	3.52	7.46	0.67	0.69	136.059	1.77699	0.466171	3.81188	0.000137915	0.020418
ENSMUSG00000076582	NA	1431.52	1434.33	313.53	448.97	5020.15	1.91424	0.269987	7.09012	1.34e-12	5.15799e-09
ENSMUSG00000078191	NA	4.03	9.76	0	0	90.3234	2.02085	0.465598	4.34034	1.42263e-05	0.00413287
ENSMUSG00000079442	St6galnac4	30.81	53.3	17.75	15.48	1438.02	1.2202	0.347989	3.50643	0.000454164	0.0404206
ENSMUSG00000083840	NA	46.07	58.12	25.12	20.38	1523.35	1.21265	0.304905	3.97715	6.97456e-05	0.013096

## Sheet: Supplementary Data 7
Supplementary Data 7
List of the 78 genes up-regulated by Gmeb1 knockdown in mDA neurons
gene_ensemblID	geneName	shScramble_Rep1 (RPKM)	shScramble_Rep2 (RPKM)	shGmeb1_Rep1 (RPKM)	shGmeb1_Rep2 (RPKM)	baseMean (count based)	log2FoldChange (count based) (shScramble/shGmeb1)	lfcSE	stat	pvalue	padj
ENSMUSG00000000149	Gna12	1.23	1.24	5.71	8.07	275.612	-1.68435	0.415223	-4.05649	4.98148e-05	0.0105946
ENSMUSG00000004939	Nmrk2	0.37	0.18	3.95	10.08	126.867	-2.0767	0.471518	-4.40429	1.06132e-05	0.00347684
ENSMUSG00000006705	Pknox1	6.16	2.8	13.16	26.17	566.828	-2.07835	0.399092	-5.20769	1.91205e-07	0.000210285
ENSMUSG00000016128	Stard13	1.17	1.33	14.14	6.55	348.637	-1.67044	0.428811	-3.89551	9.79929e-05	0.0167644
ENSMUSG00000017868	Sgk2	0	0	1.61	2.84	62.4	-1.5947	0.452977	-3.52049	0.000430756	0.0392447
ENSMUSG00000019564	Arid3a	0.59	0.89	4.68	3	221.81	-1.72672	0.432995	-3.98786	6.6673e-05	0.0127686
ENSMUSG00000020069	Hnrnph3	28.58	29.01	71.58	71	1250.59	-1.05766	0.297433	-3.55598	0.00037658	0.0360136
ENSMUSG00000021763	BC067074	0.57	0.38	3.4	5.36	215.939	-1.96026	0.437477	-4.48084	7.43515e-06	0.00301261
ENSMUSG00000023191	Leprel2	11.43	10.42	33.8	38.86	966.261	-1.41857	0.319992	-4.43313	9.28733e-06	0.00332971
ENSMUSG00000023249	Parp3	2.85	1.79	13.97	17.17	331.117	-1.56186	0.452547	-3.45126	0.00055798	0.0447328
ENSMUSG00000023945	Slc5a7	1.65	0.4	6.67	10.84	504.494	-1.83389	0.451331	-4.06329	4.83856e-05	0.0104929
ENSMUSG00000024135	Srbd1	0.65	1.97	4.13	9.77	245.206	-1.72913	0.468292	-3.69243	0.000222125	0.0271434
ENSMUSG00000025154	Arhgap19	0.67	0.97	3.83	6.23	227.634	-1.58258	0.439	-3.60496	0.000312198	0.0325189
ENSMUSG00000025218	Poll	1.31	1.46	9.07	7.56	221.477	-1.68982	0.429271	-3.93648	8.26845e-05	0.0149776
ENSMUSG00000025279	Dnase1l3	0.02	0	1.07	1.45	59.122	-1.58775	0.45553	-3.4855	0.000491221	0.0427307
ENSMUSG00000025650	Col7a1	8.58	4.28	25.77	38.99	1909.48	-1.9311	0.311384	-6.20166	5.58701e-10	1.07529e-06
ENSMUSG00000026728	Vim	10.78	9.2	29.45	34.8	555.412	-1.32043	0.353233	-3.73814	0.000185389	0.0246072
ENSMUSG00000028328	Tmod1	1.42	0.81	5.66	8.21	249.397	-1.63403	0.438722	-3.72452	0.000195686	0.0249612
ENSMUSG00000028441	1110017D15Rik	0.98	0.71	12.4	11.32	97.0489	-2.02096	0.471326	-4.28782	1.80434e-05	0.00514471
ENSMUSG00000029635	Cdk8	4.59	7	18.5	34.09	687.051	-1.6055	0.382967	-4.19225	2.762e-05	0.00708764
ENSMUSG00000030499	Kctd15	2.02	1.1	5.68	13.82	265.794	-1.54086	0.452659	-3.40401	0.000664039	0.0488832
ENSMUSG00000030666	Calcb	0.57	2.19	12.1	17.86	142.928	-1.64007	0.471018	-3.48196	0.00049776	0.0428094
ENSMUSG00000030717	Nupr1	3.92	1.29	21.11	58.28	365.314	-2.29113	0.457874	-5.00384	5.61997e-07	0.000412051
ENSMUSG00000031077	Fadd	0.37	0.44	2.45	4.98	158.491	-1.78315	0.460255	-3.87427	0.000106946	0.0178378
ENSMUSG00000031273	Col4a6	0	0.01	1.22	1.21	79.0928	-2.16006	0.468751	-4.60813	4.06315e-06	0.00208147
ENSMUSG00000031387	Renbp	0.46	0	5.09	16.04	80.9904	-1.63836	0.457476	-3.58129	0.000341903	0.0337454
ENSMUSG00000031765	Mt1	89.75	86.77	176.78	361.14	1683.43	-1.18185	0.346442	-3.4114	0.000646293	0.0483057
ENSMUSG00000032231	Anxa2	0.67	0.22	19.39	25.17	295.429	-3.19955	0.450318	-7.1051	1.20239e-12	5.15799e-09
ENSMUSG00000032289	Thsd4	1.79	0.56	4.21	8.94	463.136	-1.81624	0.406506	-4.46793	7.89789e-06	0.0030401
ENSMUSG00000033208	S100b	12.67	10.02	42.45	33.32	709.099	-1.29019	0.353107	-3.65382	0.000258367	0.0300533
ENSMUSG00000034664	Itga2b	5.81	5.41	23.7	31.21	398.585	-1.71419	0.381829	-4.48942	7.14166e-06	0.0029719
ENSMUSG00000034855	Cxcl10	8.79	18.69	51.47	70.24	743.278	-1.52087	0.390185	-3.89781	9.70648e-05	0.0167644
ENSMUSG00000036964	Trim17	3.44	4.74	16.68	13.41	664.081	-1.31005	0.363385	-3.60512	0.000312008	0.0325189
ENSMUSG00000037174	Elf2	5.51	2.94	13.67	19.17	459.018	-1.35722	0.393512	-3.449	0.000562657	0.0447328
ENSMUSG00000038708	Golga4	10.9	10.49	28.41	38.97	2165.41	-1.27122	0.298523	-4.25836	2.05934e-05	0.00546684
ENSMUSG00000038893	Fam117a	0.26	1.06	3.5	5.61	101.109	-1.75582	0.47055	-3.73143	0.000190396	0.0249612
ENSMUSG00000039021	Ttc16	0.27	0.11	2.76	3.32	67.2583	-1.62987	0.469603	-3.47075	0.000519014	0.0431365
ENSMUSG00000039518	Cdsn	0.15	0	4.14	9.18	173.382	-2.1198	0.469888	-4.51129	6.44336e-06	0.00275579
ENSMUSG00000039616	Mocos	0.15	0.06	2.21	3.22	79.0645	-1.77355	0.470337	-3.77081	0.000162718	0.0228697
ENSMUSG00000040867	Begain	6.51	6.02	17.29	20.82	670.717	-1.19749	0.339525	-3.52696	0.000420365	0.0389901
ENSMUSG00000041062	Mslnl	0	0	2.47	4.38	86.492	-2.10906	0.467085	-4.51537	6.32059e-06	0.00275579
ENSMUSG00000042678	Myo15	1.16	0.19	4.95	2.76	294.317	-1.66987	0.457827	-3.64739	0.000264917	0.0303693
ENSMUSG00000043639	Rbm20	0.08	0.08	1.66	5.12	87.0042	-2.01203	0.471681	-4.26566	1.99312e-05	0.00539486
ENSMUSG00000045962	Wnk1	11.36	8.86	35.72	56.38	1418.15	-1.41545	0.291287	-4.8593	1.17803e-06	0.000697619
ENSMUSG00000045991	Onecut2	2.48	2.24	5.96	4.95	669.024	-1.2913	0.359201	-3.59493	0.000324483	0.0334662
ENSMUSG00000045999	AY036118	92.08	82.68	272.69	216.08	2131.03	-1.15981	0.290965	-3.98608	6.71728e-05	0.0127686
ENSMUSG00000046096	BC030336	3.24	3.62	8.84	16.33	782.106	-1.36515	0.366546	-3.72435	0.000195817	0.0249612
ENSMUSG00000046186	Cd109	0.92	0.16	2.83	4.56	235.676	-1.87108	0.462502	-4.04556	5.21977e-05	0.0107158
ENSMUSG00000046417	Lrrc75a	0.08	0.09	4.94	4.9	83.0498	-2.04236	0.469473	-4.35033	1.35932e-05	0.00410382
ENSMUSG00000046718	Bst2	37.29	34.43	72.79	196.71	1164.87	-1.32697	0.391388	-3.39042	0.000697848	0.0497875
ENSMUSG00000046805	Mpeg1	0	0	3.48	4.85	176.548	-3.70157	0.465148	-7.95784	1.75073e-15	2.6956e-11
ENSMUSG00000047821	Trim16	1.2	0.26	4.6	4.73	147.075	-1.64133	0.468426	-3.50392	0.000458465	0.0405689
ENSMUSG00000051413	Plagl2	1.12	0.88	4.45	8.06	262.553	-1.49782	0.423054	-3.5405	0.000399368	0.0379572
ENSMUSG00000052013	Btla	0	0	3.49	5.12	132.583	-3.01236	0.471228	-6.39258	1.63108e-10	3.58767e-07
ENSMUSG00000052632	Asap2	1.81	1.11	5.04	5.89	330.714	-1.42277	0.414159	-3.43533	0.00059184	0.0455628
ENSMUSG00000053113	Socs3	0.2	0.02	3.37	4.54	100.36	-1.67882	0.465738	-3.60464	0.000312581	0.0325189
ENSMUSG00000053604	Rpia	2.73	2.11	8.02	9.96	359.176	-1.36737	0.403482	-3.38892	0.000701688	0.0497875
ENSMUSG00000053931	Cnn3	9.24	16.5	31.55	65.49	1199.91	-1.36322	0.382547	-3.56353	0.000365896	0.0354321
ENSMUSG00000059937	NA	6.02	6.5	16.08	16.69	1158.62	-1.06628	0.297298	-3.58658	0.000335046	0.0335008
ENSMUSG00000063952	Brpf3	0.34	0.7	4.15	11.82	238.955	-2.24492	0.458495	-4.89627	9.76723e-07	0.000609174
ENSMUSG00000068246	Apol9b	0.55	0.82	3.83	17.34	162.99	-1.79916	0.47151	-3.81574	0.000135777	0.0202967
ENSMUSG00000068699	Flnc	0.13	0.33	0.78	2.49	157.848	-1.87723	0.468732	-4.00491	6.20399e-05	0.0120915
ENSMUSG00000072812	Ahnak2	2.36	2.93	25.14	13.99	1003.12	-2.39284	0.368862	-6.48708	8.75144e-11	2.24577e-07
ENSMUSG00000072941	Sod3	0.99	0.73	3.77	5.91	202.123	-1.52438	0.44371	-3.43553	0.000591404	0.0455628
ENSMUSG00000073421	H2-Ab1	24.97	12.67	59.12	87.21	1025.62	-1.41184	0.3907	-3.61361	0.000301962	0.0324514
ENSMUSG00000073555	Gm4951	7.22	8.43	24	48.55	1148.89	-1.6544	0.36073	-4.58625	4.51288e-06	0.0021056
ENSMUSG00000074136	4930513N10Rik	0.15	0.9	4.13	1.48	81.5284	-1.62112	0.470852	-3.44296	0.00057538	0.0453436
ENSMUSG00000075602	Ly6a	25.58	31.86	73.51	121.53	938.206	-1.31341	0.348403	-3.76979	0.000163387	0.0228697
ENSMUSG00000076934	Iglv1	34.1	38.16	671.44	59.25	1048.22	-1.75296	0.467116	-3.75272	0.000174925	0.0238347
ENSMUSG00000076937	Iglc2	4.31	14.49	224	36.52	729.14	-1.99692	0.466637	-4.27939	1.87409e-05	0.00524644
ENSMUSG00000078619	Smarcd2	4.96	2.69	16.72	15.97	362.815	-1.59685	0.403775	-3.95481	7.65952e-05	0.0140397
ENSMUSG00000079363	Gbp4	1.02	2.09	10.89	10.88	562.487	-2.02873	0.3934	-5.15691	2.51059e-07	0.000227386
ENSMUSG00000081599	Gm14390	0	0	4	6.35	82.5834	-2.06493	0.466346	-4.4279	9.5153e-06	0.00332971
ENSMUSG00000082414	Gm13303	0.78	0.87	6.61	10.67	113.514	-1.74083	0.467703	-3.72208	0.000197588	0.0249612
ENSMUSG00000082957	Gm15303	0.21	0.23	2.1	5	95.3349	-1.75605	0.471824	-3.72183	0.000197783	0.0249612
ENSMUSG00000087390	Gm7598	0.06	0.01	1.71	2.5	64.9878	-1.6588	0.462505	-3.58656	0.000335073	0.0335008
ENSMUSG00000091959	NA	1.48	1.07	4.9	5.56	320.239	-1.38509	0.405917	-3.41224	0.000644311	0.0483057
ENSMUSG00000092052	NA	0.05	0.11	2.34	1.46	75.3984	-1.69537	0.469565	-3.6105	0.000305608	0.0324514

## Sheet: Supplementary Data 8
Supplementary Data 8
Summary of the datasets generated in this study
	Sample Type	Sample	# Total reads	# Reads after trimming	# Uniquely mapped reads	Mapped ratio
RNA-Seq	Pilot experiment	HA+	13862552	12010105	11231440	0.935166
		HA-	15879462	13712648	12815962	0.934609
	mDA neurons	mDA Rep1	43578269	43087475	40727267	0.945223
		mDA Rep2	37733991	37355559	35393090	0.947465
	shScramble	shScamble Rep1	57967243	56881313	52780574	0.927907
		shScamble Rep2	53905318	52747022	48760493	0.924422
	shGmeb1	shGmeb1 Rep1	61081829	59793158	55215196	0.923437
		shGmeb1 Rep2	56006501	54488552	49766691	0.913342
	Sample	# Total reads	# Reads after trimming	# Mapped reads	Ratio mapped	# Uniquely mapped & mapQ>=10	Ratio Retained
liDNase-Seq	mDA Rep1	45149965	45032989	40796315	0.905921	30972341	0.759195
	mDA Rep2	40576642	40360916	27646422	0.68498	23275029	0.841882
